# Supplementary material for: Divergent viral presentation among human tumors and adjacent normal tissues
Source: Sci Rep. 2016 Jun 24;6:28294. doi: 10.1038/srep28294 (PMC4919655; doi:10.1038/srep28294)
Supplement: Supplementary Dataset 2 [file srep28294-s3.xls]

## Sheet: virus7k_supplementary_table2.xl
Supplementary Data 2: The virus-human discordant read pairs detected from Pindel in CESC samples.
Sample ID	Virus Identifier	Start	End	Anchor's strand	Chr	Start	End	Mate's strand	Number of supporting read pairs
TCGA-4J-AA1J-01A-21R-A38B-07	gi|145968370|gb|EF202167.1|	2219	3267	-	14	68982650	68983698	+	952
TCGA-4J-AA1J-01A-21R-A38B-07	gi|9626069|ref|NC_001357.1|	2199	3247	-	14	68982650	68983698	+	6480
TCGA-4J-AA1J-01A-21R-A38B-07	gi|9626069|ref|NC_001357.1|	305	1401	+	14	68982642	68983690	+	36
TCGA-BI-A0VR-01A-11R-A10U-07	gi|310698439|ref|NC_001526.2|	2889	3937	-	1	150532528	150533576	+	7
TCGA-BI-A0VS-01A-11R-A10U-07	gi|310698439|ref|NC_001526.2|	5018	6066	-	14	99491318	99492366	+	11
TCGA-BI-A0VS-01A-11R-A10U-07	gi|310698439|ref|NC_001526.2|	3003	4051	-	10	34677550	34678598	+	40
TCGA-BI-A0VS-01A-11R-A10U-07	gi|310698439|ref|NC_001526.2|	2269	3365	+	10	34677909	34678957	+	76
TCGA-BI-A0VS-01A-11R-A10U-07	gi|310698439|ref|NC_001526.2|	245	1341	+	14	99491053	99492101	+	1010
TCGA-BI-A20A-01A-11R-A14Y-07	gi|310698439|ref|NC_001526.2|	5501	6549	-	13	115006354	115007402	+	5
TCGA-C5-A0TN-01A-21R-A14Y-07	gi|310698439|ref|NC_001526.2|	1952	3048	+	2	195586194	195587242	+	297
TCGA-C5-A0TN-01A-21R-A14Y-07	gi|310698439|ref|NC_001526.2|	242	1338	+	2	195588122	195589170	+	459
TCGA-C5-A0TN-01A-21R-A14Y-07	gi|310698439|ref|NC_001526.2|	242	1338	+	2	195588111	195589159	+	143
TCGA-C5-A0TN-01A-21R-A14Y-07	gi|310698439|ref|NC_001526.2|	242	1338	+	2	195608807	195609855	+	7
TCGA-C5-A0TN-01A-21R-A14Y-07	gi|310698439|ref|NC_001526.2|	242	1338	+	2	195588063	195589111	+	43
TCGA-C5-A0TN-01A-21R-A14Y-07	gi|310698439|ref|NC_001526.2|	242	1338	+	2	195587981	195589029	+	46
TCGA-C5-A0TN-01A-21R-A14Y-07	gi|310698439|ref|NC_001526.2|	1	671	+	2	195588122	195589170	+	40
TCGA-C5-A1BE-01B-11R-A13Y-07	gi|310698439|ref|NC_001526.2|	241	1337	+	14	68800943	68801991	+	1317
TCGA-C5-A1BE-01B-11R-A13Y-07	gi|310698439|ref|NC_001526.2|	1	684	+	14	68800943	68801991	+	14
TCGA-C5-A1BF-01B-11R-A13Y-07	gi|9626069|ref|NC_001357.1|	294	1390	+	4	29093161	29094209	+	515
TCGA-C5-A1BJ-01A-11R-A13Y-07	gi|310698439|ref|NC_001526.2|	575	1671	+	4	74668020	74669068	+	84
TCGA-C5-A1BJ-01A-11R-A13Y-07	gi|310698439|ref|NC_001526.2|	575	1671	+	4	74643015	74644063	+	4244
TCGA-C5-A1BJ-01A-11R-A13Y-07	gi|310698439|ref|NC_001526.2|	1	1075	+	4	74643015	74644063	+	2308
TCGA-C5-A1BJ-01A-11R-A13Y-07	gi|310698439|ref|NC_001526.2|	1	1075	+	4	74668020	74669068	+	8
TCGA-C5-A1BK-01B-11R-A13Y-07	gi|310698439|ref|NC_001526.2|	2153	3249	+	3	158482204	158483252	+	16
TCGA-C5-A1BK-01B-11R-A13Y-07	gi|310698439|ref|NC_001526.2|	663	1759	+	3	158477735	158478783	+	911
TCGA-C5-A1BK-01B-11R-A13Y-07	gi|310698439|ref|NC_001526.2|	663	1759	+	3	158462568	158463616	+	89
TCGA-C5-A1BK-01B-11R-A13Y-07	gi|310698439|ref|NC_001526.2|	238	1334	+	3	158477830	158478878	-	29
TCGA-C5-A1BK-01B-11R-A13Y-07	gi|310698439|ref|NC_001526.2|	66	1162	+	3	158477735	158478783	+	304
TCGA-C5-A1BK-01B-11R-A13Y-07	gi|310698439|ref|NC_001526.2|	66	1162	+	3	158462568	158463616	+	14
TCGA-C5-A1BL-01A-11R-A13Y-07	gi|310698439|ref|NC_001526.2|	2191	3239	-	13	74210342	74211390	+	20
TCGA-C5-A1BL-01A-11R-A13Y-07	gi|310698439|ref|NC_001526.2|	3663	4759	+	13	74205394	74206442	+	16
TCGA-C5-A1BL-01A-11R-A13Y-07	gi|310698439|ref|NC_001526.2|	2191	3239	-	13	74212649	74213697	+	465
TCGA-C5-A1BL-01A-11R-A13Y-07	gi|310698439|ref|NC_001526.2|	2191	3239	-	13	74177841	74178889	+	63
TCGA-C5-A1BL-01A-11R-A13Y-07	gi|310698439|ref|NC_001526.2|	2992	4088	+	13	74205394	74206442	+	126
TCGA-C5-A1BL-01A-11R-A13Y-07	gi|310698439|ref|NC_001526.2|	2992	4088	+	13	74200591	74201639	+	71
TCGA-C5-A1BL-01A-11R-A13Y-07	gi|310698439|ref|NC_001526.2|	2191	3239	-	13	74169182	74170230	+	5
TCGA-C5-A1BL-01A-11R-A13Y-07	gi|310698439|ref|NC_001526.2|	2191	3239	-	13	74181714	74182762	+	9
TCGA-C5-A1BL-01A-11R-A13Y-07	gi|310698439|ref|NC_001526.2|	407	1503	+	13	74187927	74188975	+	21
TCGA-C5-A1BL-01A-11R-A13Y-07	gi|310698439|ref|NC_001526.2|	407	1503	+	13	74190859	74191907	+	42
TCGA-C5-A1BL-01A-11R-A13Y-07	gi|310698439|ref|NC_001526.2|	407	1503	+	13	74205394	74206442	+	124
TCGA-C5-A1BL-01A-11R-A13Y-07	gi|310698439|ref|NC_001526.2|	407	1503	+	13	74199271	74200319	+	11
TCGA-C5-A1BL-01A-11R-A13Y-07	gi|310698439|ref|NC_001526.2|	407	1503	+	13	74190684	74191732	+	103
TCGA-C5-A1BL-01A-11R-A13Y-07	gi|310698439|ref|NC_001526.2|	407	1503	+	13	74177837	74178885	+	20
TCGA-C5-A1BL-01A-11R-A13Y-07	gi|310698439|ref|NC_001526.2|	407	1503	+	13	74196062	74197110	+	14
TCGA-C5-A1BL-01A-11R-A13Y-07	gi|310698439|ref|NC_001526.2|	407	1503	+	13	74192119	74193167	+	6
TCGA-C5-A1BL-01A-11R-A13Y-07	gi|310698439|ref|NC_001526.2|	407	1503	+	13	74169189	74170237	+	14
TCGA-C5-A1BL-01A-11R-A13Y-07	gi|310698439|ref|NC_001526.2|	407	1503	+	13	74190249	74191297	+	272
TCGA-C5-A1BL-01A-11R-A13Y-07	gi|310698439|ref|NC_001526.2|	407	1503	+	13	74189683	74190731	+	33
TCGA-C5-A1BL-01A-11R-A13Y-07	gi|310698439|ref|NC_001526.2|	1	681	+	13	74205394	74206442	+	109
TCGA-C5-A1BL-01A-11R-A13Y-07	gi|310698439|ref|NC_001526.2|	1	681	+	13	74189683	74190731	+	111
TCGA-C5-A1BL-01A-11R-A13Y-07	gi|310698439|ref|NC_001526.2|	1	681	+	13	74190859	74191907	+	5
TCGA-C5-A1BL-01A-11R-A13Y-07	gi|310698439|ref|NC_001526.2|	1	681	+	13	74196062	74197110	+	7
TCGA-C5-A1BL-01A-11R-A13Y-07	gi|310698439|ref|NC_001526.2|	1	681	+	13	74199271	74200319	+	6
TCGA-C5-A1BL-01A-11R-A13Y-07	gi|310698439|ref|NC_001526.2|	1	681	+	13	74169189	74170237	+	5
TCGA-C5-A1BM-01A-11R-A13Y-07	gi|9626069|ref|NC_001357.1|	1358	2454	+	2	72408338	72409386	+	12
TCGA-C5-A1BM-01A-11R-A13Y-07	gi|9626069|ref|NC_001357.1|	698	1794	+	2	72405951	72406999	+	543
TCGA-C5-A1BM-01A-11R-A13Y-07	gi|9626069|ref|NC_001357.1|	102	1198	+	2	72405951	72406999	+	46
TCGA-C5-A1BN-01B-11R-A14Y-07	gi|145968370|gb|EF202167.1|	2554	3650	+	18	61373189	61374237	+	146
TCGA-C5-A1BN-01B-11R-A14Y-07	gi|145968370|gb|EF202167.1|	690	1786	+	18	61353020	61354068	+	1453
TCGA-C5-A1BN-01B-11R-A14Y-07	gi|145968370|gb|EF202167.1|	690	1786	+	18	61364475	61365523	+	651
TCGA-C5-A1BN-01B-11R-A14Y-07	gi|145968370|gb|EF202167.1|	690	1786	+	18	61370704	61371752	+	106
TCGA-C5-A1BN-01B-11R-A14Y-07	gi|145968370|gb|EF202167.1|	690	1786	+	18	61367069	61368117	+	9
TCGA-C5-A1BN-01B-11R-A14Y-07	gi|145968370|gb|EF202167.1|	690	1786	+	18	61310197	61311245	+	5
TCGA-C5-A1BN-01B-11R-A14Y-07	gi|145968370|gb|EF202167.1|	690	1786	+	18	61327835	61328883	+	17
TCGA-C5-A1BN-01B-11R-A14Y-07	gi|145968370|gb|EF202167.1|	246	1342	+	18	61352880	61353928	-	7
TCGA-C5-A1BN-01B-11R-A14Y-07	gi|145968370|gb|EF202167.1|	93	1189	+	18	61353020	61354068	+	650
TCGA-C5-A1BN-01B-11R-A14Y-07	gi|145968370|gb|EF202167.1|	93	1189	+	18	61370704	61371752	+	44
TCGA-C5-A1BN-01B-11R-A14Y-07	gi|145968370|gb|EF202167.1|	93	1189	+	18	61364475	61365523	+	211
TCGA-C5-A1BN-01B-11R-A14Y-07	gi|145968370|gb|EF202167.1|	93	1189	+	18	61327835	61328883	+	5
TCGA-C5-A1M6-01A-11R-A13Y-07	gi|9626069|ref|NC_001357.1|	712	1808	+	18	37529221	37530269	+	407
TCGA-C5-A1M6-01A-11R-A13Y-07	gi|9626069|ref|NC_001357.1|	712	1808	+	18	37536891	37537939	+	186
TCGA-C5-A1M6-01A-11R-A13Y-07	gi|9626069|ref|NC_001357.1|	287	1383	+	18	37536663	37537711	-	5
TCGA-C5-A1M6-01A-11R-A13Y-07	gi|9626069|ref|NC_001357.1|	116	1212	+	18	37529221	37530269	+	86
TCGA-C5-A1M6-01A-11R-A13Y-07	gi|9626069|ref|NC_001357.1|	116	1212	+	18	37536891	37537939	+	20
TCGA-C5-A1M7-01A-11R-A13Y-07	gi|145968370|gb|EF202167.1|	2192	3288	+	5	52623884	52624932	+	6
TCGA-C5-A1M7-01A-11R-A13Y-07	gi|9626069|ref|NC_001357.1|	2334	3430	+	5	52624178	52625226	+	35
TCGA-C5-A1M7-01A-11R-A13Y-07	gi|9626069|ref|NC_001357.1|	619	1715	+	5	52626834	52627882	+	270
TCGA-C5-A1M7-01A-11R-A13Y-07	gi|9626069|ref|NC_001357.1|	619	1715	+	5	52614952	52616000	+	13
TCGA-C5-A1M7-01A-11R-A13Y-07	gi|9626069|ref|NC_001357.1|	619	1715	+	5	52597288	52598336	+	6
TCGA-C5-A1M7-01A-11R-A13Y-07	gi|9626069|ref|NC_001357.1|	619	1715	+	5	52591185	52592233	+	65
TCGA-C5-A1M7-01A-11R-A13Y-07	gi|9626069|ref|NC_001357.1|	292	1388	+	5	52591029	52592077	-	5
TCGA-C5-A1M7-01A-11R-A13Y-07	gi|9626069|ref|NC_001357.1|	619	1715	+	5	52626161	52627209	+	781
TCGA-C5-A1M7-01A-11R-A13Y-07	gi|9626069|ref|NC_001357.1|	13	1109	+	5	52626161	52627209	+	13
TCGA-C5-A1M8-01A-21R-A13Y-07	gi|310698439|ref|NC_001526.2|	6297	7345	-	10	97268450	97269498	+	12
TCGA-C5-A1M8-01A-21R-A13Y-07	gi|310698439|ref|NC_001526.2|	1486	2582	+	10	97517887	97518935	+	16
TCGA-C5-A1M8-01A-21R-A13Y-07	gi|310698439|ref|NC_001526.2|	353	1449	+	10	97515843	97516891	+	632
TCGA-C5-A1M8-01A-21R-A13Y-07	gi|310698439|ref|NC_001526.2|	353	1449	+	10	97505875	97506923	+	8
TCGA-C5-A1M8-01A-21R-A13Y-07	gi|310698439|ref|NC_001526.2|	1	684	+	10	97515843	97516891	+	190
TCGA-C5-A1M8-01A-21R-A13Y-07	gi|310698439|ref|NC_001526.2|	1	684	+	10	97515834	97516882	+	5
TCGA-C5-A1M8-01A-21R-A13Y-07	gi|310698439|ref|NC_001526.2|	1	684	+	10	97514974	97516022	+	24
TCGA-C5-A1M9-01A-11R-A13Y-07	gi|310698439|ref|NC_001526.2|	6308	7356	-	8	129013258	129014306	+	145
TCGA-C5-A1M9-01A-11R-A13Y-07	gi|310698439|ref|NC_001526.2|	4752	5800	-	8	129000896	129001944	+	17
TCGA-C5-A1M9-01A-11R-A13Y-07	gi|310698439|ref|NC_001526.2|	4752	5800	-	8	128981146	128982194	+	6
TCGA-C5-A1M9-01A-11R-A13Y-07	gi|310698439|ref|NC_001526.2|	4752	5800	-	8	128989030	128990078	+	14
TCGA-C5-A1M9-01A-11R-A13Y-07	gi|310698439|ref|NC_001526.2|	4752	5800	-	8	129022050	129023098	+	27
TCGA-C5-A1M9-01A-11R-A13Y-07	gi|310698439|ref|NC_001526.2|	5008	6056	-	17	37873928	37874976	+	9
TCGA-C5-A1M9-01A-11R-A13Y-07	gi|310698439|ref|NC_001526.2|	4752	5800	-	8	129021324	129022372	+	5
TCGA-C5-A1M9-01A-11R-A13Y-07	gi|310698439|ref|NC_001526.2|	3880	4928	-	8	128992750	128993798	+	77
TCGA-C5-A1M9-01A-11R-A13Y-07	gi|310698439|ref|NC_001526.2|	3107	4203	+	17	37873716	37874764	+	72
TCGA-C5-A1M9-01A-11R-A13Y-07	gi|310698439|ref|NC_001526.2|	2480	3576	+	8	128994230	128995278	+	441
TCGA-C5-A1M9-01A-11R-A13Y-07	gi|310698439|ref|NC_001526.2|	2480	3576	+	8	128992939	128993987	+	21
TCGA-C5-A1M9-01A-11R-A13Y-07	gi|310698439|ref|NC_001526.2|	803	1899	+	8	129001243	129002291	+	588
TCGA-C5-A1M9-01A-11R-A13Y-07	gi|310698439|ref|NC_001526.2|	803	1899	+	8	128994230	128995278	+	359
TCGA-C5-A1M9-01A-11R-A13Y-07	gi|310698439|ref|NC_001526.2|	803	1899	+	8	129022425	129023473	+	5
TCGA-C5-A1M9-01A-11R-A13Y-07	gi|310698439|ref|NC_001526.2|	246	1342	+	17	37873097	37874145	+	582
TCGA-C5-A1M9-01A-11R-A13Y-07	gi|310698439|ref|NC_001526.2|	803	1899	+	8	128996037	128997085	+	199
TCGA-C5-A1M9-01A-11R-A13Y-07	gi|310698439|ref|NC_001526.2|	803	1899	+	8	129008846	129009894	+	73
TCGA-C5-A1M9-01A-11R-A13Y-07	gi|310698439|ref|NC_001526.2|	803	1899	+	8	129006811	129007859	+	40
TCGA-C5-A1M9-01A-11R-A13Y-07	gi|310698439|ref|NC_001526.2|	239	1335	+	8	128994095	128995143	-	49
TCGA-C5-A1M9-01A-11R-A13Y-07	gi|310698439|ref|NC_001526.2|	239	1335	+	8	128995642	128996690	-	27
TCGA-C5-A1M9-01A-11R-A13Y-07	gi|310698439|ref|NC_001526.2|	1	1049	-	8	129000896	129001944	+	291
TCGA-C5-A1M9-01A-11R-A13Y-07	gi|310698439|ref|NC_001526.2|	207	1303	+	8	129001243	129002291	+	1964
TCGA-C5-A1M9-01A-11R-A13Y-07	gi|310698439|ref|NC_001526.2|	207	1303	+	8	128994230	128995278	+	1418
TCGA-C5-A1M9-01A-11R-A13Y-07	gi|310698439|ref|NC_001526.2|	207	1303	+	8	128981254	128982302	+	5
TCGA-C5-A1M9-01A-11R-A13Y-07	gi|310698439|ref|NC_001526.2|	207	1303	+	8	128996037	128997085	+	529
TCGA-C5-A1M9-01A-11R-A13Y-07	gi|310698439|ref|NC_001526.2|	207	1303	+	8	129008846	129009894	+	155
TCGA-C5-A1M9-01A-11R-A13Y-07	gi|310698439|ref|NC_001526.2|	207	1303	+	8	129006811	129007859	+	75
TCGA-C5-A1M9-01A-11R-A13Y-07	gi|310698439|ref|NC_001526.2|	207	1303	+	8	129021317	129022365	+	10
TCGA-C5-A1M9-01A-11R-A13Y-07	gi|310698439|ref|NC_001526.2|	207	1303	+	8	129005385	129006433	+	6
TCGA-C5-A1M9-01A-11R-A13Y-07	gi|310698439|ref|NC_001526.2|	207	1303	+	8	129022425	129023473	+	23
TCGA-C5-A1M9-01A-11R-A13Y-07	gi|310698439|ref|NC_001526.2|	207	1303	+	8	129014350	129015398	+	12
TCGA-C5-A1M9-01A-11R-A13Y-07	gi|310698439|ref|NC_001526.2|	1	1049	-	8	129004909	129005957	+	11
TCGA-C5-A1M9-01A-11R-A13Y-07	gi|310698439|ref|NC_001526.2|	1	1049	-	8	129013258	129014306	+	57
TCGA-C5-A1M9-01A-11R-A13Y-07	gi|310698439|ref|NC_001526.2|	1	1049	-	8	128995808	128996856	+	21
TCGA-C5-A1M9-01A-11R-A13Y-07	gi|310698439|ref|NC_001526.2|	1	1049	-	8	129009965	129011013	+	15
TCGA-C5-A1M9-01A-11R-A13Y-07	gi|310698439|ref|NC_001526.2|	246	1342	+	17	37872219	37873267	+	81
TCGA-C5-A1M9-01A-11R-A13Y-07	gi|310698439|ref|NC_001526.2|	1	685	+	8	129001243	129002291	+	459
TCGA-C5-A1M9-01A-11R-A13Y-07	gi|310698439|ref|NC_001526.2|	1	685	+	8	128996037	128997085	+	117
TCGA-C5-A1M9-01A-11R-A13Y-07	gi|310698439|ref|NC_001526.2|	1	685	+	8	128994230	128995278	+	155
TCGA-C5-A1M9-01A-11R-A13Y-07	gi|310698439|ref|NC_001526.2|	1	685	+	8	129008846	129009894	+	52
TCGA-C5-A1M9-01A-11R-A13Y-07	gi|310698439|ref|NC_001526.2|	1	685	+	8	129021317	129022365	+	10
TCGA-C5-A1M9-01A-11R-A13Y-07	gi|310698439|ref|NC_001526.2|	1	685	+	8	129006811	129007859	+	35
TCGA-C5-A1M9-01A-11R-A13Y-07	gi|310698439|ref|NC_001526.2|	1	685	+	8	129022425	129023473	+	5
TCGA-C5-A1ME-01A-11R-A13Y-07	gi|9626069|ref|NC_001357.1|	719	1815	+	15	71821098	71822146	+	123
TCGA-C5-A1ME-01A-11R-A13Y-07	gi|9626069|ref|NC_001357.1|	719	1815	+	15	71822065	71823113	+	170
TCGA-C5-A1ME-01A-11R-A13Y-07	gi|9626069|ref|NC_001357.1|	719	1815	+	15	71815827	71816875	+	10
TCGA-C5-A1ME-01A-11R-A13Y-07	gi|9626069|ref|NC_001357.1|	719	1815	+	15	71816749	71817797	+	260
TCGA-C5-A1ME-01A-11R-A13Y-07	gi|9626069|ref|NC_001357.1|	122	1218	+	15	71821098	71822146	+	10
TCGA-C5-A1ME-01A-11R-A13Y-07	gi|9626069|ref|NC_001357.1|	122	1218	+	15	71816749	71817797	+	29
TCGA-C5-A1ME-01A-11R-A13Y-07	gi|9626069|ref|NC_001357.1|	122	1218	+	15	71822065	71823113	+	10
TCGA-C5-A1MF-01A-11R-A13Y-07	gi|145968370|gb|EF202167.1|	3133	4181	-	4	43355228	43356276	+	127
TCGA-C5-A1MF-01A-11R-A13Y-07	gi|145968370|gb|EF202167.1|	2074	3170	+	4	43317770	43318818	+	8
TCGA-C5-A1MF-01A-11R-A13Y-07	gi|145968370|gb|EF202167.1|	289	1385	+	4	43742095	43743143	+	89
TCGA-C5-A1MF-01A-11R-A13Y-07	gi|145968370|gb|EF202167.1|	289	1385	+	4	43321935	43322983	+	51
TCGA-C5-A1MF-01A-11R-A13Y-07	gi|145968370|gb|EF202167.1|	289	1385	+	4	43340931	43341979	+	8
TCGA-C5-A1MF-01A-11R-A13Y-07	gi|145968370|gb|EF202167.1|	289	1385	+	4	43742961	43744009	+	17
TCGA-C5-A1MF-01A-11R-A13Y-07	gi|145968370|gb|EF202167.1|	289	1385	+	4	43328901	43329949	+	21
TCGA-C5-A1MF-01A-11R-A13Y-07	gi|145968370|gb|EF202167.1|	289	1385	+	4	43342262	43343310	+	5
TCGA-C5-A1MF-01A-11R-A13Y-07	gi|145968370|gb|EF202167.1|	1	618	+	1	228301084	228302132	+	7
TCGA-C5-A1MH-01A-11R-A14Y-07	gi|310698439|ref|NC_001526.2|	2209	3257	-	11	13397637	13398685	+	29
TCGA-C5-A1MH-01A-11R-A14Y-07	gi|310698439|ref|NC_001526.2|	2209	3257	-	11	13396658	13397706	+	20
TCGA-C5-A1MH-01A-11R-A14Y-07	gi|310698439|ref|NC_001526.2|	1653	2749	+	11	13399491	13400539	+	11
TCGA-C5-A1MH-01A-11R-A14Y-07	gi|310698439|ref|NC_001526.2|	589	1685	+	11	13399491	13400539	+	1683
TCGA-C5-A1MH-01A-11R-A14Y-07	gi|310698439|ref|NC_001526.2|	589	1685	+	11	13402211	13403259	+	383
TCGA-C5-A1MH-01A-11R-A14Y-07	gi|310698439|ref|NC_001526.2|	589	1685	+	11	13407846	13408894	+	107
TCGA-C5-A1MH-01A-11R-A14Y-07	gi|310698439|ref|NC_001526.2|	589	1685	+	11	13406713	13407761	+	170
TCGA-C5-A1MH-01A-11R-A14Y-07	gi|310698439|ref|NC_001526.2|	1	1089	+	11	13402211	13403259	+	70
TCGA-C5-A1MH-01A-11R-A14Y-07	gi|310698439|ref|NC_001526.2|	1	1089	+	11	13406713	13407761	+	27
TCGA-C5-A1MH-01A-11R-A14Y-07	gi|310698439|ref|NC_001526.2|	1	1089	+	11	13399491	13400539	+	288
TCGA-C5-A1MH-01A-11R-A14Y-07	gi|310698439|ref|NC_001526.2|	1	1089	+	11	13407846	13408894	+	13
TCGA-C5-A1MI-01A-11R-A14Y-07	gi|145968370|gb|EF202167.1|	2202	3298	+	7	130618387	130619435	+	38
TCGA-C5-A1MI-01A-11R-A14Y-07	gi|9626069|ref|NC_001357.1|	2350	3446	+	7	130618586	130619634	+	134
TCGA-C5-A1MI-01A-11R-A14Y-07	gi|9626069|ref|NC_001357.1|	702	1798	+	7	130623943	130624991	+	8521
TCGA-C5-A1MI-01A-11R-A14Y-07	gi|9626069|ref|NC_001357.1|	702	1798	+	7	130625768	130626816	+	108
TCGA-C5-A1MI-01A-11R-A14Y-07	gi|9626069|ref|NC_001357.1|	287	1383	+	7	130623470	130624518	-	6
TCGA-C5-A1MI-01A-11R-A14Y-07	gi|9626069|ref|NC_001357.1|	702	1798	+	7	130619878	130620926	+	6
TCGA-C5-A1MI-01A-11R-A14Y-07	gi|9626069|ref|NC_001357.1|	106	1202	+	7	130623943	130624991	+	679
TCGA-C5-A1MI-01A-11R-A14Y-07	gi|9626069|ref|NC_001357.1|	106	1202	+	7	130625768	130626816	+	9
TCGA-C5-A1MJ-01A-11R-A14Y-07	gi|9626069|ref|NC_001357.1|	2990	4086	+	8	128951283	128952331	+	7
TCGA-C5-A1MJ-01A-11R-A14Y-07	gi|9626069|ref|NC_001357.1|	1913	3009	+	12	110723764	110724812	+	91
TCGA-C5-A1MJ-01A-11R-A14Y-07	gi|9626069|ref|NC_001357.1|	1478	2574	+	8	128977805	128978853	+	235
TCGA-C5-A1MJ-01A-11R-A14Y-07	gi|9626069|ref|NC_001357.1|	612	1660	-	8	128977223	128978271	+	182
TCGA-C5-A1MJ-01A-11R-A14Y-07	gi|9626069|ref|NC_001357.1|	337	1433	+	12	110719043	110720091	+	5
TCGA-C5-A1MJ-01A-11R-A14Y-07	gi|9626069|ref|NC_001357.1|	337	1433	+	12	110719957	110721005	+	23
TCGA-C5-A1MJ-01A-11R-A14Y-07	gi|9626069|ref|NC_001357.1|	337	1433	+	12	110722861	110723909	+	12
TCGA-C5-A1MK-01A-11R-A14Y-07	gi|222386|dbj|D90400.1|PPH58	251	1347	+	11	11969425	11970473	+	72
TCGA-C5-A1MN-01A-11R-A14Y-07	gi|310698439|ref|NC_001526.2|	5135	6183	-	20	21492600	21493648	+	13
TCGA-C5-A1MN-01A-11R-A14Y-07	gi|310698439|ref|NC_001526.2|	4094	5142	-	20	21486960	21488008	+	47
TCGA-C5-A1MN-01A-11R-A14Y-07	gi|310698439|ref|NC_001526.2|	4154	5202	-	20	21486769	21487817	-	5
TCGA-C5-A1MN-01A-11R-A14Y-07	gi|310698439|ref|NC_001526.2|	1362	2458	+	20	21494089	21495137	+	510
TCGA-C5-A1MN-01A-11R-A14Y-07	gi|310698439|ref|NC_001526.2|	706	1802	+	20	21494089	21495137	+	835
TCGA-C5-A1MN-01A-11R-A14Y-07	gi|310698439|ref|NC_001526.2|	706	1802	+	20	21492461	21493509	+	19
TCGA-C5-A1MN-01A-11R-A14Y-07	gi|310698439|ref|NC_001526.2|	706	1802	+	20	21494085	21495133	+	23
TCGA-C5-A1MN-01A-11R-A14Y-07	gi|310698439|ref|NC_001526.2|	110	1206	+	20	21494089	21495137	+	319
TCGA-C5-A1MP-01A-11R-A14Y-07	gi|310698439|ref|NC_001526.2|	5135	6183	-	13	73971287	73972335	+	43
TCGA-C5-A1MP-01A-11R-A14Y-07	gi|310698439|ref|NC_001526.2|	3018	4066	-	13	73971287	73972335	+	336
TCGA-C5-A1MP-01A-11R-A14Y-07	gi|310698439|ref|NC_001526.2|	2786	3882	+	13	73915843	73916891	+	6
TCGA-C5-A1MP-01A-11R-A14Y-07	gi|310698439|ref|NC_001526.2|	243	1339	+	13	73952681	73953729	+	1870
TCGA-C5-A1MP-01A-11R-A14Y-07	gi|310698439|ref|NC_001526.2|	243	1339	+	13	73952404	73953452	-	40
TCGA-C5-A1MP-01A-11R-A14Y-07	gi|310698439|ref|NC_001526.2|	238	1334	+	2	238318518	238319566	-	21
TCGA-C5-A1MP-01A-11R-A14Y-07	gi|310698439|ref|NC_001526.2|	238	1334	+	5	141653270	141654318	+	5
TCGA-C5-A1MP-01A-11R-A14Y-07	gi|310698439|ref|NC_001526.2|	243	1339	+	13	73972719	73973767	+	81
TCGA-C5-A1MP-01A-11R-A14Y-07	gi|310698439|ref|NC_001526.2|	243	1339	+	13	73970827	73971875	+	293
TCGA-C5-A1MP-01A-11R-A14Y-07	gi|310698439|ref|NC_001526.2|	243	1339	+	13	73959984	73961032	+	24
TCGA-C5-A1MP-01A-11R-A14Y-07	gi|310698439|ref|NC_001526.2|	238	1334	+	19	467676	468724	+	5
TCGA-C5-A1MP-01A-11R-A14Y-07	gi|310698439|ref|NC_001526.2|	236	1332	+	7	73516376	73517424	-	5
TCGA-C5-A1MP-01A-11R-A14Y-07	gi|310698439|ref|NC_001526.2|	236	1332	+	21	40129304	40130352	+	108
TCGA-C5-A1MP-01A-11R-A14Y-07	gi|310698439|ref|NC_001526.2|	236	1332	+	1	19663170	19664218	-	25
TCGA-C5-A1MP-01A-11R-A14Y-07	gi|310698439|ref|NC_001526.2|	238	1334	+	14	65053941	65054989	+	8
TCGA-C5-A1MP-01A-11R-A14Y-07	gi|310698439|ref|NC_001526.2|	238	1334	+	2	30678183	30679231	-	12
TCGA-C5-A1MP-01A-11R-A14Y-07	gi|310698439|ref|NC_001526.2|	243	1339	+	13	73962895	73963943	+	22
TCGA-C5-A1MP-01A-11R-A14Y-07	gi|310698439|ref|NC_001526.2|	226	1322	+	1	16764468	16765516	+	48
TCGA-C5-A1MP-01A-11R-A14Y-07	gi|310698439|ref|NC_001526.2|	236	1332	+	1	214855687	214856735	-	7
TCGA-C5-A1MP-01A-11R-A14Y-07	gi|310698439|ref|NC_001526.2|	224	1320	+	6	91929589	91930637	+	10
TCGA-C5-A1MP-01A-11R-A14Y-07	gi|310698439|ref|NC_001526.2|	238	1334	+	14	77733194	77734242	+	6
TCGA-C5-A1MP-01A-11R-A14Y-07	gi|310698439|ref|NC_001526.2|	238	1334	+	14	102985470	102986518	+	6
TCGA-C5-A1MP-01A-11R-A14Y-07	gi|310698439|ref|NC_001526.2|	217	1313	+	16	75873827	75874875	-	8
TCGA-C5-A1MP-01A-11R-A14Y-07	gi|310698439|ref|NC_001526.2|	243	1339	+	13	73931757	73932805	+	12
TCGA-C5-A1MP-01A-11R-A14Y-07	gi|310698439|ref|NC_001526.2|	210	1306	+	21	40129402	40130450	-	7
TCGA-C5-A1MP-01A-11R-A14Y-07	gi|310698439|ref|NC_001526.2|	210	1306	+	X	6111534	6112582	+	6
TCGA-C5-A1MP-01A-11R-A14Y-07	gi|310698439|ref|NC_001526.2|	201	1297	+	4	39212121	39213169	+	7
TCGA-C5-A1MP-01A-11R-A14Y-07	gi|310698439|ref|NC_001526.2|	210	1306	+	12	123255255	123256303	+	6
TCGA-C5-A1MP-01A-11R-A14Y-07	gi|310698439|ref|NC_001526.2|	1	686	+	13	73952681	73953729	+	43
TCGA-C5-A1MP-01A-11R-A14Y-07	gi|310698439|ref|NC_001526.2|	1	686	+	13	73970827	73971875	+	86
TCGA-C5-A1MP-01A-11R-A14Y-07	gi|310698439|ref|NC_001526.2|	1	686	+	13	73972719	73973767	+	26
TCGA-C5-A1MP-01A-11R-A14Y-07	gi|310698439|ref|NC_001526.2|	1	686	+	13	73962895	73963943	+	7
TCGA-C5-A1MP-01A-11R-A14Y-07	gi|310698439|ref|NC_001526.2|	1	686	+	13	73959984	73961032	+	13
TCGA-C5-A2LT-01A-11R-A18M-07	gi|333245|gb|M62849.1|PPHT39	146	1242	+	13	20931498	20932546	+	72
TCGA-C5-A2LV-01A-11R-A18M-07	gi|310698439|ref|NC_001526.2|	1821	2917	+	15	84039879	84040927	+	18
TCGA-C5-A2LV-01A-11R-A18M-07	gi|310698439|ref|NC_001526.2|	647	1743	+	15	84034115	84035163	+	2305
TCGA-C5-A2LV-01A-11R-A18M-07	gi|310698439|ref|NC_001526.2|	647	1743	+	15	84035306	84036354	+	310
TCGA-C5-A2LV-01A-11R-A18M-07	gi|310698439|ref|NC_001526.2|	647	1743	+	15	84025002	84026050	+	90
TCGA-C5-A2LV-01A-11R-A18M-07	gi|310698439|ref|NC_001526.2|	647	1743	+	15	84037876	84038924	+	25
TCGA-C5-A2LV-01A-11R-A18M-07	gi|310698439|ref|NC_001526.2|	647	1743	+	15	84031145	84032193	+	11
TCGA-C5-A2LV-01A-11R-A18M-07	gi|310698439|ref|NC_001526.2|	647	1743	+	15	83983216	83984264	+	8
TCGA-C5-A2LV-01A-11R-A18M-07	gi|310698439|ref|NC_001526.2|	51	1147	+	15	84034115	84035163	+	126
TCGA-C5-A2LV-01A-11R-A18M-07	gi|310698439|ref|NC_001526.2|	51	1147	+	15	84035306	84036354	+	34
TCGA-C5-A2LX-01A-11R-A18M-07	gi|310698439|ref|NC_001526.2|	7234	8330	+	15	22158014	22159062	+	5
TCGA-C5-A2LX-01A-11R-A18M-07	gi|310698439|ref|NC_001526.2|	7234	8330	+	15	21147120	21148168	+	11
TCGA-C5-A2LX-01A-11R-A18M-07	gi|310698439|ref|NC_001526.2|	6768	7816	-	2	85507906	85508954	+	76
TCGA-C5-A2LX-01A-11R-A18M-07	gi|310698439|ref|NC_001526.2|	6768	7816	-	2	85545804	85546852	+	7
TCGA-C5-A2LX-01A-11R-A18M-07	gi|310698439|ref|NC_001526.2|	5889	6937	-	19	1264861	1265909	+	9
TCGA-C5-A2LX-01A-11R-A18M-07	gi|310698439|ref|NC_001526.2|	5524	6572	-	17	43205880	43206928	+	6
TCGA-C5-A2LX-01A-11R-A18M-07	gi|310698439|ref|NC_001526.2|	5104	6200	+	19	1261472	1262520	+	8
TCGA-C5-A2LX-01A-11R-A18M-07	gi|310698439|ref|NC_001526.2|	2887	3935	-	22	50903860	50904908	+	17
TCGA-C5-A2LX-01A-11R-A18M-07	gi|310698439|ref|NC_001526.2|	1968	3064	+	12	118656154	118657202	+	258
TCGA-C5-A2LX-01A-11R-A18M-07	gi|310698439|ref|NC_001526.2|	1968	3064	+	12	118656001	118657049	+	486
TCGA-C5-A2LX-01A-11R-A18M-07	gi|310698439|ref|NC_001526.2|	671	1767	+	12	118669866	118670914	+	226
TCGA-C5-A2LX-01A-11R-A18M-07	gi|310698439|ref|NC_001526.2|	671	1767	+	12	118681207	118682255	+	42
TCGA-C5-A2LX-01A-11R-A18M-07	gi|310698439|ref|NC_001526.2|	545	1641	+	19	1259096	1260144	+	29
TCGA-C5-A2LX-01A-11R-A18M-07	gi|310698439|ref|NC_001526.2|	280	1376	+	17	37985092	37986140	+	14
TCGA-C5-A2LX-01A-11R-A18M-07	gi|310698439|ref|NC_001526.2|	671	1767	+	12	118656154	118657202	+	17
TCGA-C5-A2LX-01A-11R-A18M-07	gi|310698439|ref|NC_001526.2|	545	1641	+	19	1263845	1264893	+	13
TCGA-C5-A2LX-01A-11R-A18M-07	gi|310698439|ref|NC_001526.2|	545	1641	+	19	1262923	1263971	+	19
TCGA-C5-A2LX-01A-11R-A18M-07	gi|310698439|ref|NC_001526.2|	671	1767	+	12	118661757	118662805	+	14
TCGA-C5-A2LX-01A-11R-A18M-07	gi|310698439|ref|NC_001526.2|	545	1641	+	19	1264297	1265345	+	6
TCGA-C5-A2LX-01A-11R-A18M-07	gi|310698439|ref|NC_001526.2|	75	1171	+	12	118669866	118670914	+	14
TCGA-C5-A2LX-01A-11R-A18M-07	gi|310698439|ref|NC_001526.2|	75	1171	+	12	118670929	118671977	+	11
TCGA-C5-A2LX-01A-11R-A18M-07	gi|310698439|ref|NC_001526.2|	183	1279	+	9	114867487	114868535	+	8
TCGA-C5-A2LX-01A-11R-A18M-07	gi|310698439|ref|NC_001526.2|	1	664	+	19	1264297	1265345	+	11
TCGA-C5-A2LY-01A-31R-A18M-07	gi|310698439|ref|NC_001526.2|	662	1758	+	3	189614594	189615642	+	1339
TCGA-C5-A2LY-01A-31R-A18M-07	gi|310698439|ref|NC_001526.2|	662	1758	+	3	189616776	189617824	+	2106
TCGA-C5-A2LY-01A-31R-A18M-07	gi|310698439|ref|NC_001526.2|	662	1758	+	3	189627410	189628458	+	24
TCGA-C5-A2LY-01A-31R-A18M-07	gi|310698439|ref|NC_001526.2|	662	1758	+	3	189587052	189588100	+	19
TCGA-C5-A2LY-01A-31R-A18M-07	gi|310698439|ref|NC_001526.2|	662	1758	+	3	189566678	189567726	+	9
TCGA-C5-A2LY-01A-31R-A18M-07	gi|310698439|ref|NC_001526.2|	66	1162	+	3	189616776	189617824	+	1549
TCGA-C5-A2LY-01A-31R-A18M-07	gi|310698439|ref|NC_001526.2|	66	1162	+	3	189614594	189615642	+	1156
TCGA-C5-A2M1-01A-11R-A18M-07	gi|310698439|ref|NC_001526.2|	4410	5458	-	8	128806273	128807321	+	6
TCGA-C5-A2M1-01A-11R-A18M-07	gi|310698439|ref|NC_001526.2|	3099	4195	+	8	128902699	128903747	+	93
TCGA-C5-A2M1-01A-11R-A18M-07	gi|310698439|ref|NC_001526.2|	3099	4195	+	8	128873074	128874122	+	28
TCGA-C5-A2M1-01A-11R-A18M-07	gi|310698439|ref|NC_001526.2|	3099	4195	+	8	128806518	128807566	+	573
TCGA-C5-A2M1-01A-11R-A18M-07	gi|310698439|ref|NC_001526.2|	3099	4195	+	8	128863806	128864854	+	30
TCGA-C5-A2M1-01A-11R-A18M-07	gi|310698439|ref|NC_001526.2|	3099	4195	+	8	128807752	128808800	+	80
TCGA-C5-A2M1-01A-11R-A18M-07	gi|310698439|ref|NC_001526.2|	3099	4195	+	8	128727773	128728821	+	6
TCGA-C5-A2M1-01A-11R-A18M-07	gi|310698439|ref|NC_001526.2|	3099	4195	+	8	128830592	128831640	+	5
TCGA-C5-A2M1-01A-11R-A18M-07	gi|310698439|ref|NC_001526.2|	3099	4195	+	8	128831653	128832701	+	6
TCGA-C5-A2M1-01A-11R-A18M-07	gi|310698439|ref|NC_001526.2|	3099	4195	+	8	128772929	128773977	+	15
TCGA-C5-A2M1-01A-11R-A18M-07	gi|310698439|ref|NC_001526.2|	3099	4195	+	8	128752469	128753517	+	5
TCGA-C5-A2M1-01A-11R-A18M-07	gi|310698439|ref|NC_001526.2|	3099	4195	+	8	128871803	128872851	+	5
TCGA-C5-A2M1-01A-11R-A18M-07	gi|310698439|ref|NC_001526.2|	3099	4195	+	8	128866924	128867972	+	12
TCGA-C5-A2M1-01A-11R-A18M-07	gi|310698439|ref|NC_001526.2|	3099	4195	+	8	128889887	128890935	+	7
TCGA-C5-A2M1-01A-11R-A18M-07	gi|310698439|ref|NC_001526.2|	3099	4195	+	8	128828515	128829563	+	5
TCGA-C5-A2M1-01A-11R-A18M-07	gi|310698439|ref|NC_001526.2|	588	1684	+	8	128866924	128867972	+	29
TCGA-C5-A2M1-01A-11R-A18M-07	gi|310698439|ref|NC_001526.2|	588	1684	+	8	128787506	128788554	+	15
TCGA-C5-A2M1-01A-11R-A18M-07	gi|310698439|ref|NC_001526.2|	588	1684	+	8	128902699	128903747	+	158
TCGA-C5-A2M1-01A-11R-A18M-07	gi|310698439|ref|NC_001526.2|	588	1684	+	8	128806518	128807566	+	18
TCGA-C5-A2M1-01A-11R-A18M-07	gi|310698439|ref|NC_001526.2|	588	1684	+	8	128863806	128864854	+	26
TCGA-C5-A2M1-01A-11R-A18M-07	gi|310698439|ref|NC_001526.2|	588	1684	+	8	128807752	128808800	+	6
TCGA-C5-A2M1-01A-11R-A18M-07	gi|310698439|ref|NC_001526.2|	588	1684	+	8	128873074	128874122	+	8
TCGA-C5-A2M1-01A-11R-A18M-07	gi|310698439|ref|NC_001526.2|	588	1684	+	8	128889887	128890935	+	13
TCGA-C5-A2M1-01A-11R-A18M-07	gi|310698439|ref|NC_001526.2|	1	1028	+	8	128902699	128903747	+	12
TCGA-C5-A3HD-01B-11R-A213-07	gi|310698439|ref|NC_001526.2|	2499	3547	-	7	113711405	113712453	+	87
TCGA-C5-A3HD-01B-11R-A213-07	gi|310698439|ref|NC_001526.2|	1612	2660	-	1	114340328	114341376	+	1990
TCGA-C5-A3HD-01B-11R-A213-07	gi|310698439|ref|NC_001526.2|	1612	2660	-	1	114353987	114355035	+	516
TCGA-C5-A3HD-01B-11R-A213-07	gi|310698439|ref|NC_001526.2|	2499	3547	-	7	113715263	113716311	+	11
TCGA-C5-A3HD-01B-11R-A213-07	gi|310698439|ref|NC_001526.2|	1612	2660	-	1	114363616	114364664	+	32
TCGA-C5-A3HD-01B-11R-A213-07	gi|310698439|ref|NC_001526.2|	1612	2660	-	1	114300055	114301103	+	70
TCGA-C5-A3HD-01B-11R-A213-07	gi|310698439|ref|NC_001526.2|	1612	2660	-	1	114300856	114301904	+	32
TCGA-C5-A3HD-01B-11R-A213-07	gi|310698439|ref|NC_001526.2|	1612	2660	-	1	114361633	114362681	+	8
TCGA-C5-A3HD-01B-11R-A213-07	gi|310698439|ref|NC_001526.2|	2490	3586	+	7	113735229	113736277	+	16
TCGA-C5-A3HD-01B-11R-A213-07	gi|310698439|ref|NC_001526.2|	1634	2682	-	1	114340016	114341064	-	62
TCGA-C5-A3HD-01B-11R-A213-07	gi|310698439|ref|NC_001526.2|	977	2073	+	1	114305960	114307008	+	107
TCGA-C5-A3HD-01B-11R-A213-07	gi|310698439|ref|NC_001526.2|	977	2073	+	1	114347260	114348308	+	36
TCGA-C5-A3HD-01B-11R-A213-07	gi|310698439|ref|NC_001526.2|	381	1477	+	1	114347260	114348308	+	71
TCGA-C5-A3HD-01B-11R-A213-07	gi|310698439|ref|NC_001526.2|	381	1477	+	1	114300110	114301158	+	20
TCGA-C5-A3HD-01B-11R-A213-07	gi|310698439|ref|NC_001526.2|	381	1477	+	1	114305960	114307008	+	3681
TCGA-C5-A3HD-01B-11R-A213-07	gi|310698439|ref|NC_001526.2|	381	1477	+	1	114361638	114362686	+	18
TCGA-C5-A3HD-01B-11R-A213-07	gi|310698439|ref|NC_001526.2|	381	1477	+	1	114302836	114303884	+	43
TCGA-C5-A3HD-01B-11R-A213-07	gi|310698439|ref|NC_001526.2|	381	1477	+	1	114356951	114357999	+	6
TCGA-C5-A3HD-01B-11R-A213-07	gi|310698439|ref|NC_001526.2|	381	1477	+	1	114300810	114301858	+	34
TCGA-C5-A3HD-01B-11R-A213-07	gi|310698439|ref|NC_001526.2|	1	1049	-	7	113715263	113716311	+	6
TCGA-C5-A3HD-01B-11R-A213-07	gi|310698439|ref|NC_001526.2|	14	1110	+	7	113734068	113735116	+	5
TCGA-C5-A3HD-01B-11R-A213-07	gi|310698439|ref|NC_001526.2|	1	685	+	1	114300810	114301858	+	35
TCGA-C5-A3HD-01B-11R-A213-07	gi|310698439|ref|NC_001526.2|	1	685	+	1	114356951	114357999	+	25
TCGA-C5-A3HD-01B-11R-A213-07	gi|310698439|ref|NC_001526.2|	1	685	+	1	114300110	114301158	+	18
TCGA-C5-A3HD-01B-11R-A213-07	gi|310698439|ref|NC_001526.2|	1	685	+	1	114302836	114303884	+	17
TCGA-C5-A3HD-01B-11R-A213-07	gi|310698439|ref|NC_001526.2|	1	685	+	1	114361638	114362686	+	32
TCGA-C5-A3HD-01B-11R-A213-07	gi|310698439|ref|NC_001526.2|	1	685	+	1	114305960	114307008	+	7
TCGA-C5-A3HE-01A-21R-A22U-07	gi|9626069|ref|NC_001357.1|	2383	3431	-	8	128865859	128866907	+	20
TCGA-C5-A3HE-01A-21R-A22U-07	gi|9626069|ref|NC_001357.1|	2024	3120	+	8	129138054	129139102	+	70
TCGA-C5-A3HE-01A-21R-A22U-07	gi|9626069|ref|NC_001357.1|	682	1778	+	8	129138054	129139102	+	1015
TCGA-C5-A3HE-01A-21R-A22U-07	gi|9626069|ref|NC_001357.1|	682	1778	+	8	129131026	129132074	+	66
TCGA-C5-A3HE-01A-21R-A22U-07	gi|9626069|ref|NC_001357.1|	682	1778	+	8	128889878	128890926	+	15
TCGA-C5-A3HE-01A-21R-A22U-07	gi|9626069|ref|NC_001357.1|	274	1370	+	8	129130883	129131931	-	8
TCGA-C5-A3HE-01A-21R-A22U-07	gi|9626069|ref|NC_001357.1|	261	1357	+	11	49819761	49820809	+	7
TCGA-C5-A3HE-01A-21R-A22U-07	gi|9626069|ref|NC_001357.1|	86	1182	+	8	129138054	129139102	+	50
TCGA-C5-A3HE-01A-21R-A22U-07	gi|9626069|ref|NC_001357.1|	86	1182	+	8	128889878	128890926	+	30
TCGA-C5-A3HF-01A-11R-A213-07	gi|9626069|ref|NC_001357.1|	5193	6241	-	8	128786496	128787544	+	21
TCGA-C5-A3HF-01A-11R-A213-07	gi|9626069|ref|NC_001357.1|	2941	4037	+	8	128680453	128681501	+	6
TCGA-C5-A3HF-01A-11R-A213-07	gi|9626069|ref|NC_001357.1|	1619	2715	+	8	128783265	128784313	+	7
TCGA-C5-A3HF-01A-11R-A213-07	gi|9626069|ref|NC_001357.1|	714	1810	+	8	128699650	128700698	+	21
TCGA-C5-A3HF-01A-11R-A213-07	gi|9626069|ref|NC_001357.1|	714	1810	+	8	128724341	128725389	+	191
TCGA-C5-A3HF-01A-11R-A213-07	gi|9626069|ref|NC_001357.1|	714	1810	+	8	128680453	128681501	+	8
TCGA-C5-A3HF-01A-11R-A213-07	gi|9626069|ref|NC_001357.1|	714	1810	+	8	128701193	128702241	+	13
TCGA-C5-A3HF-01A-11R-A213-07	gi|9626069|ref|NC_001357.1|	714	1810	+	8	128698564	128699612	+	6
TCGA-C5-A3HF-01A-11R-A213-07	gi|9626069|ref|NC_001357.1|	250	1346	+	8	128724081	128725129	-	12
TCGA-C5-A3HF-01A-11R-A213-07	gi|9626069|ref|NC_001357.1|	103	1199	+	8	128724341	128725389	+	26
TCGA-C5-A3HF-01A-11R-A213-07	gi|9626069|ref|NC_001357.1|	103	1199	+	8	128722996	128724044	+	61
TCGA-C5-A7CG-01A-11R-A32P-07	gi|397038|emb|X74481.1|	2707	3755	-	1	62909425	62910473	+	361
TCGA-C5-A7CG-01A-11R-A32P-07	gi|397038|emb|X74481.1|	2707	3755	-	1	62906746	62907794	+	294
TCGA-C5-A7CG-01A-11R-A32P-07	gi|397038|emb|X74481.1|	2707	3755	-	1	62902434	62903482	+	12
TCGA-C5-A7CG-01A-11R-A32P-07	gi|397038|emb|X74481.1|	2840	3888	-	4	108884384	108885432	+	9
TCGA-C5-A7CG-01A-11R-A32P-07	gi|397038|emb|X74481.1|	2707	3755	-	1	62907502	62908550	+	6
TCGA-C5-A7CG-01A-11R-A32P-07	gi|397038|emb|X74481.1|	2758	3806	-	1	62906655	62907703	-	6
TCGA-C5-A7CG-01A-11R-A32P-07	gi|397038|emb|X74481.1|	2707	3755	-	1	62904243	62905291	+	142
TCGA-C5-A7CG-01A-11R-A32P-07	gi|397038|emb|X74481.1|	1201	2297	+	1	62909370	62910418	+	47
TCGA-C5-A7CG-01A-11R-A32P-07	gi|397038|emb|X74481.1|	480	1576	+	1	62909370	62910418	+	320
TCGA-C5-A7CG-01A-11R-A32P-07	gi|397038|emb|X74481.1|	480	1576	+	1	62892498	62893546	+	43
TCGA-C5-A7CG-01A-11R-A32P-07	gi|397038|emb|X74481.1|	480	1576	+	1	62908022	62909070	+	19
TCGA-C5-A7CG-01A-11R-A32P-07	gi|397038|emb|X74481.1|	480	1576	+	1	62906558	62907606	+	266
TCGA-C5-A7CG-01A-11R-A32P-07	gi|397038|emb|X74481.1|	480	1576	+	1	26914537	26915585	+	5
TCGA-C5-A7CK-01A-11R-A32P-07	gi|310698439|ref|NC_001526.2|	2885	3933	-	12	53494300	53495348	+	294
TCGA-C5-A7CK-01A-11R-A32P-07	gi|310698439|ref|NC_001526.2|	2885	3933	-	12	53491433	53492481	+	39
TCGA-C5-A7CK-01A-11R-A32P-07	gi|310698439|ref|NC_001526.2|	2928	4024	+	12	53495477	53496525	+	309
TCGA-C5-A7CK-01A-11R-A32P-07	gi|310698439|ref|NC_001526.2|	2928	4024	+	12	53494305	53495353	+	2955
TCGA-C5-A7CK-01A-11R-A32P-07	gi|310698439|ref|NC_001526.2|	236	1332	+	12	53494305	53495353	+	71
TCGA-C5-A7CK-01A-11R-A32P-07	gi|310698439|ref|NC_001526.2|	236	1332	+	12	53495477	53496525	+	6
TCGA-C5-A7CK-01A-11R-A32P-07	gi|310698439|ref|NC_001526.2|	1	683	+	12	53494305	53495353	+	22
TCGA-C5-A7CK-01A-11R-A32P-07	gi|310698439|ref|NC_001526.2|	1	683	+	12	53495477	53496525	+	5
TCGA-C5-A7CL-01A-11R-A32P-07	gi|310698439|ref|NC_001526.2|	2198	3294	+	4	169574804	169575852	+	92
TCGA-C5-A7CL-01A-11R-A32P-07	gi|310698439|ref|NC_001526.2|	615	1711	+	4	169570687	169571735	+	708
TCGA-C5-A7CL-01A-11R-A32P-07	gi|310698439|ref|NC_001526.2|	615	1711	+	4	169564519	169565567	+	52
TCGA-C5-A7CL-01A-11R-A32P-07	gi|310698439|ref|NC_001526.2|	239	1335	+	4	169570619	169571667	-	98
TCGA-C5-A7CL-01A-11R-A32P-07	gi|310698439|ref|NC_001526.2|	615	1711	+	4	169573500	169574548	+	126
TCGA-C5-A7CL-01A-11R-A32P-07	gi|310698439|ref|NC_001526.2|	641	1737	+	1	92679993	92681041	+	59
TCGA-C5-A7CL-01A-11R-A32P-07	gi|310698439|ref|NC_001526.2|	238	1334	+	3	59070545	59071593	-	19
TCGA-C5-A7CL-01A-11R-A32P-07	gi|310698439|ref|NC_001526.2|	238	1334	+	12	120383400	120384448	+	10
TCGA-C5-A7CL-01A-11R-A32P-07	gi|310698439|ref|NC_001526.2|	238	1334	+	17	68723755	68724803	+	16
TCGA-C5-A7CL-01A-11R-A32P-07	gi|310698439|ref|NC_001526.2|	236	1332	+	9	6788785	6789833	-	5
TCGA-C5-A7CL-01A-11R-A32P-07	gi|310698439|ref|NC_001526.2|	615	1711	+	4	169573504	169574552	+	31
TCGA-C5-A7CL-01A-11R-A32P-07	gi|310698439|ref|NC_001526.2|	232	1328	+	6	127632129	127633177	-	6
TCGA-C5-A7CL-01A-11R-A32P-07	gi|310698439|ref|NC_001526.2|	615	1711	+	4	64964292	64965340	+	6
TCGA-C5-A7CL-01A-11R-A32P-07	gi|310698439|ref|NC_001526.2|	238	1334	+	12	53801243	53802291	+	5
TCGA-C5-A7CL-01A-11R-A32P-07	gi|310698439|ref|NC_001526.2|	229	1325	+	17	36534678	36535726	-	6
TCGA-C5-A7CL-01A-11R-A32P-07	gi|310698439|ref|NC_001526.2|	229	1325	+	5	72928948	72929996	-	11
TCGA-C5-A7CL-01A-11R-A32P-07	gi|310698439|ref|NC_001526.2|	236	1332	+	16	75004830	75005878	+	6
TCGA-C5-A7CL-01A-11R-A32P-07	gi|310698439|ref|NC_001526.2|	234	1330	+	6	139200418	139201466	+	6
TCGA-C5-A7CL-01A-11R-A32P-07	gi|310698439|ref|NC_001526.2|	232	1328	+	16	88886101	88887149	-	5
TCGA-C5-A7CL-01A-11R-A32P-07	gi|310698439|ref|NC_001526.2|	236	1332	+	7	5852225	5853273	+	5
TCGA-C5-A7CL-01A-11R-A32P-07	gi|310698439|ref|NC_001526.2|	234	1330	+	6	127632033	127633081	+	7
TCGA-C5-A7CL-01A-11R-A32P-07	gi|310698439|ref|NC_001526.2|	224	1320	+	8	18509507	18510555	+	7
TCGA-C5-A7CL-01A-11R-A32P-07	gi|310698439|ref|NC_001526.2|	236	1332	+	X	19060437	19061485	+	5
TCGA-C5-A7CL-01A-11R-A32P-07	gi|310698439|ref|NC_001526.2|	615	1711	+	4	169569599	169570647	+	6
TCGA-C5-A7CL-01A-11R-A32P-07	gi|310698439|ref|NC_001526.2|	615	1711	+	4	169572762	169573810	+	41
TCGA-C5-A7CL-01A-11R-A32P-07	gi|310698439|ref|NC_001526.2|	45	1141	+	1	92679993	92681041	+	16
TCGA-C5-A7CL-01A-11R-A32P-07	gi|310698439|ref|NC_001526.2|	18	1114	+	4	169570687	169571735	+	95
TCGA-C5-A7CL-01A-11R-A32P-07	gi|310698439|ref|NC_001526.2|	18	1114	+	4	169572762	169573810	+	54
TCGA-C5-A7CM-01A-11R-A33Z-07	gi|9626069|ref|NC_001357.1|	1641	2689	-	4	169042563	169043611	+	5
TCGA-C5-A7CM-01A-11R-A33Z-07	gi|9626069|ref|NC_001357.1|	1057	2153	+	4	168996135	168997183	+	17
TCGA-C5-A7CM-01A-11R-A33Z-07	gi|9626069|ref|NC_001357.1|	1057	2153	+	4	168995281	168996329	+	6
TCGA-C5-A7CM-01A-11R-A33Z-07	gi|9626069|ref|NC_001357.1|	291	1387	+	4	168996135	168997183	+	315
TCGA-C5-A7CM-01A-11R-A33Z-07	gi|9626069|ref|NC_001357.1|	291	1387	+	4	169002064	169003112	+	33
TCGA-C5-A7CO-01A-11R-A352-07	gi|333048|gb|J04353.1|PPH31A	1	1049	-	5	106722903	106723951	+	6
TCGA-C5-A7UC-01A-11R-A352-07	gi|145968370|gb|EF202167.1|	1262	2358	+	17	57811045	57812093	+	27
TCGA-C5-A7UC-01A-11R-A352-07	gi|145968370|gb|EF202167.1|	662	1758	+	17	57812642	57813690	+	1046
TCGA-C5-A7UC-01A-11R-A352-07	gi|145968370|gb|EF202167.1|	662	1758	+	17	57814266	57815314	+	83
TCGA-C5-A7UC-01A-11R-A352-07	gi|145968370|gb|EF202167.1|	662	1758	+	17	57815691	57816739	+	19
TCGA-C5-A7UC-01A-11R-A352-07	gi|145968370|gb|EF202167.1|	62	1158	+	17	57812642	57813690	+	125
TCGA-C5-A7UC-01A-11R-A352-07	gi|145968370|gb|EF202167.1|	62	1158	+	17	57814266	57815314	+	8
TCGA-C5-A7UE-01A-11R-A33Z-07	gi|310698439|ref|NC_001526.2|	240	1336	+	6	48760406	48761454	+	7
TCGA-C5-A7UE-01A-11R-A33Z-07	gi|310698439|ref|NC_001526.2|	240	1336	+	6	48750092	48751140	+	16
TCGA-C5-A7UE-01A-11R-A33Z-07	gi|310698439|ref|NC_001526.2|	240	1336	+	6	48779826	48780874	+	166
TCGA-C5-A7UE-01A-11R-A33Z-07	gi|310698439|ref|NC_001526.2|	179	1275	+	1	200124251	200125299	+	6
TCGA-C5-A7UE-01A-11R-A33Z-07	gi|310698439|ref|NC_001526.2|	209	1305	+	1	62482827	62483875	-	5
TCGA-C5-A7UE-01A-11R-A33Z-07	gi|310698439|ref|NC_001526.2|	169	1265	+	21	30316966	30318014	-	5
TCGA-C5-A7UE-01A-11R-A33Z-07	gi|310698439|ref|NC_001526.2|	1	895	+	10	70476775	70477823	+	11
TCGA-C5-A7UE-01A-11R-A33Z-07	gi|310698439|ref|NC_001526.2|	1	836	+	12	9134691	9135739	+	6
TCGA-C5-A7UE-01A-11R-A33Z-07	gi|310698439|ref|NC_001526.2|	1	734	+	6	48779826	48780874	+	148
TCGA-C5-A7UE-01A-11R-A33Z-07	gi|310698439|ref|NC_001526.2|	1	683	+	8	54841651	54842699	-	5
TCGA-C5-A7UE-01A-11R-A33Z-07	gi|310698439|ref|NC_001526.2|	1	734	+	6	48760406	48761454	+	11
TCGA-C5-A7UE-01A-11R-A33Z-07	gi|310698439|ref|NC_001526.2|	1	734	+	6	48750092	48751140	+	27
TCGA-C5-A7UI-01A-11R-A36F-07	gi|333049|gb|M12732.1|PPH33CG	251	1347	+	1	41278369	41279417	+	81
TCGA-C5-A7X3-01A-11R-A352-07	gi|145968370|gb|EF202167.1|	2485	3533	-	1	43943023	43944071	+	16
TCGA-C5-A7X3-01A-11R-A352-07	gi|145968370|gb|EF202167.1|	2485	3533	-	1	43954245	43955293	+	90
TCGA-C5-A7X3-01A-11R-A352-07	gi|145968370|gb|EF202167.1|	1815	2911	+	1	43927928	43928976	+	28
TCGA-C5-A7X3-01A-11R-A352-07	gi|145968370|gb|EF202167.1|	684	1780	+	1	43930008	43931056	-	7
TCGA-C5-A7X3-01A-11R-A352-07	gi|145968370|gb|EF202167.1|	289	1385	+	1	43930428	43931476	+	129
TCGA-C5-A7X3-01A-11R-A352-07	gi|145968370|gb|EF202167.1|	289	1385	+	1	43943120	43944168	+	15
TCGA-C5-A7X5-01A-11R-A36F-07	gi|333050|gb|M74117.1|PPH35CG	2874	3970	+	19	17186113	17187161	+	824
TCGA-C5-A7X5-01A-11R-A36F-07	gi|333050|gb|M74117.1|PPH35CG	2874	3970	+	19	17183506	17184554	+	56
TCGA-C5-A7X5-01A-11R-A36F-07	gi|333050|gb|M74117.1|PPH35CG	2874	3970	+	19	17179257	17180305	+	26
TCGA-C5-A7X5-01A-11R-A36F-07	gi|333050|gb|M74117.1|PPH35CG	2874	3970	+	19	17172951	17173999	+	17
TCGA-C5-A7X5-01A-11R-A36F-07	gi|333050|gb|M74117.1|PPH35CG	2874	3970	+	19	17170263	17171311	+	6
TCGA-C5-A7X5-01A-11R-A36F-07	gi|333050|gb|M74117.1|PPH35CG	2092	3140	-	4	69714978	69716026	+	5
TCGA-C5-A7X5-01A-11R-A36F-07	gi|333050|gb|M74117.1|PPH35CG	2130	3226	+	4	69721160	69722208	+	292
TCGA-C5-A7X5-01A-11R-A36F-07	gi|333050|gb|M74117.1|PPH35CG	1533	2629	+	4	69721160	69722208	+	89
TCGA-C5-A7X5-01A-11R-A36F-07	gi|333050|gb|M74117.1|PPH35CG	649	1745	+	4	69719112	69720160	+	1923
TCGA-C5-A7X5-01A-11R-A36F-07	gi|333050|gb|M74117.1|PPH35CG	293	1389	+	19	17186113	17187161	+	53
TCGA-C5-A7X5-01A-11R-A36F-07	gi|333050|gb|M74117.1|PPH35CG	649	1745	+	4	69721160	69722208	+	21
TCGA-C5-A7X5-01A-11R-A36F-07	gi|333050|gb|M74117.1|PPH35CG	293	1389	+	19	17183506	17184554	+	10
TCGA-C5-A7X5-01A-11R-A36F-07	gi|333050|gb|M74117.1|PPH35CG	52	1148	+	4	69719112	69720160	+	174
TCGA-C5-A7X5-01A-11R-A36F-07	gi|333050|gb|M74117.1|PPH35CG	1	689	+	19	17183506	17184554	+	36
TCGA-C5-A7X5-01A-11R-A36F-07	gi|333050|gb|M74117.1|PPH35CG	1	689	+	19	17179257	17180305	+	17
TCGA-C5-A7X5-01A-11R-A36F-07	gi|333050|gb|M74117.1|PPH35CG	1	689	+	19	17172951	17173999	+	13
TCGA-C5-A7X8-01A-11R-A36F-07	gi|145968370|gb|EF202167.1|	2268	3316	-	2	43992353	43993401	+	36
TCGA-C5-A7X8-01A-11R-A36F-07	gi|9626069|ref|NC_001357.1|	7101	8149	-	2	43945286	43946334	+	7
TCGA-C5-A7X8-01A-11R-A36F-07	gi|9626069|ref|NC_001357.1|	1490	2538	-	2	43992536	43993584	+	179
TCGA-C5-A7X8-01A-11R-A36F-07	gi|9626069|ref|NC_001357.1|	1490	2538	-	2	44001453	44002501	+	36
TCGA-C5-A7X8-01A-11R-A36F-07	gi|9626069|ref|NC_001357.1|	1490	2538	-	2	43945286	43946334	+	19
TCGA-C5-A7X8-01A-11R-A36F-07	gi|9626069|ref|NC_001357.1|	1490	2538	-	10	127292541	127293589	+	6
TCGA-C5-A7X8-01A-11R-A36F-07	gi|9626069|ref|NC_001357.1|	1362	2458	+	2	43944782	43945830	+	26
TCGA-C5-A7X8-01A-11R-A36F-07	gi|9626069|ref|NC_001357.1|	1362	2458	+	2	44002777	44003825	+	8
TCGA-C5-A7X8-01A-11R-A36F-07	gi|9626069|ref|NC_001357.1|	692	1788	+	22	29924025	29925073	+	604
TCGA-C5-A7X8-01A-11R-A36F-07	gi|9626069|ref|NC_001357.1|	667	1763	+	2	44001461	44002509	+	528
TCGA-C5-A7X8-01A-11R-A36F-07	gi|9626069|ref|NC_001357.1|	513	1609	+	1	12671307	12672355	+	104
TCGA-C5-A7X8-01A-11R-A36F-07	gi|9626069|ref|NC_001357.1|	513	1609	+	1	12675826	12676874	+	10
TCGA-C5-A7X8-01A-11R-A36F-07	gi|9626069|ref|NC_001357.1|	81	1177	+	22	29924025	29925073	+	47
TCGA-C5-A7X8-01A-11R-A36F-07	gi|9626069|ref|NC_001357.1|	68	1164	+	2	44001461	44002509	+	25
TCGA-C5-A7X8-01A-11R-A36F-07	gi|9626069|ref|NC_001357.1|	1	1006	+	1	12675826	12676874	+	5
TCGA-C5-A8XH-01A-11R-A37O-07	gi|310698439|ref|NC_001526.2|	2200	3248	-	17	76824451	76825499	+	43
TCGA-C5-A8XH-01A-11R-A37O-07	gi|310698439|ref|NC_001526.2|	2200	3248	-	17	76822788	76823836	+	189
TCGA-C5-A8XH-01A-11R-A37O-07	gi|310698439|ref|NC_001526.2|	2200	3248	-	17	76633148	76634196	+	7
TCGA-C5-A8XH-01A-11R-A37O-07	gi|310698439|ref|NC_001526.2|	2268	3316	-	17	76822817	76823865	-	7
TCGA-C5-A8XH-01A-11R-A37O-07	gi|310698439|ref|NC_001526.2|	810	1858	-	17	76629499	76630547	+	9
TCGA-C5-A8XH-01A-11R-A37O-07	gi|310698439|ref|NC_001526.2|	549	1645	+	17	76824452	76825500	+	224
TCGA-C5-A8XH-01A-11R-A37O-07	gi|310698439|ref|NC_001526.2|	549	1645	+	17	76822792	76823840	+	72
TCGA-C5-A8XH-01A-11R-A37O-07	gi|310698439|ref|NC_001526.2|	1	1036	+	17	76824452	76825500	+	55
TCGA-C5-A8XH-01A-11R-A37O-07	gi|310698439|ref|NC_001526.2|	1	1036	+	17	76822792	76823840	+	14
TCGA-C5-A8XK-01A-11R-A37O-07	gi|310698439|ref|NC_001526.2|	452	1548	+	19	1222698	1223746	+	118
TCGA-C5-A8XK-01A-11R-A37O-07	gi|310698439|ref|NC_001526.2|	452	1548	+	19	1225975	1227023	+	6
TCGA-C5-A8XK-01A-11R-A37O-07	gi|310698439|ref|NC_001526.2|	1	1049	-	19	1218452	1219500	+	166
TCGA-C5-A8YR-01A-12R-A37O-07	gi|145968370|gb|EF202167.1|	1610	2706	+	13	73993882	73994930	+	35
TCGA-C5-A8YR-01A-12R-A37O-07	gi|145968370|gb|EF202167.1|	714	1810	+	13	73987137	73988185	+	5191
TCGA-C5-A8YR-01A-12R-A37O-07	gi|145968370|gb|EF202167.1|	714	1810	+	13	73968725	73969773	+	13
TCGA-C5-A8YR-01A-12R-A37O-07	gi|145968370|gb|EF202167.1|	714	1810	+	13	73951750	73952798	+	5
TCGA-C5-A8YR-01A-12R-A37O-07	gi|145968370|gb|EF202167.1|	118	1214	+	13	73987137	73988185	+	1532
TCGA-C5-A8YR-01A-12R-A37O-07	gi|145968370|gb|EF202167.1|	118	1214	+	13	73968725	73969773	+	77
TCGA-C5-A8YR-01A-12R-A37O-07	gi|145968370|gb|EF202167.1|	118	1214	+	13	73892667	73893715	+	8
TCGA-C5-A8YR-01A-12R-A37O-07	gi|145968370|gb|EF202167.1|	118	1214	+	13	73951750	73952798	+	8
TCGA-C5-A8YR-01A-12R-A37O-07	gi|145968370|gb|EF202167.1|	118	1214	+	13	73980317	73981365	+	24
TCGA-C5-A8YR-01A-12R-A37O-07	gi|145968370|gb|EF202167.1|	1	618	+	13	73987137	73988185	+	232
TCGA-C5-A8YR-01A-12R-A37O-07	gi|145968370|gb|EF202167.1|	1	618	+	13	73968725	73969773	+	14
TCGA-C5-A8YR-01A-12R-A37O-07	gi|145968370|gb|EF202167.1|	1	618	+	13	73980317	73981365	+	6
TCGA-C5-A8ZZ-01A-11R-A37O-07	gi|310698439|ref|NC_001526.2|	3048	4144	+	3	137412212	137413260	+	96
TCGA-C5-A8ZZ-01A-11R-A37O-07	gi|310698439|ref|NC_001526.2|	3048	4144	+	3	137410172	137411220	+	35
TCGA-C5-A901-01A-11R-A37O-07	gi|310698439|ref|NC_001526.2|	1432	2528	+	10	49197345	49198393	+	9
TCGA-C5-A901-01A-11R-A37O-07	gi|310698439|ref|NC_001526.2|	1432	2528	+	10	47171534	47172582	+	11
TCGA-C5-A901-01A-11R-A37O-07	gi|310698439|ref|NC_001526.2|	1432	2528	+	10	47748376	47749424	+	7
TCGA-C5-A901-01A-11R-A37O-07	gi|310698439|ref|NC_001526.2|	1420	2516	+	10	48256793	48257841	-	10
TCGA-C5-A901-01A-11R-A37O-07	gi|310698439|ref|NC_001526.2|	241	1337	+	10	47748376	47749424	+	32
TCGA-C5-A901-01A-11R-A37O-07	gi|310698439|ref|NC_001526.2|	270	1366	+	10	75433880	75434928	-	6
TCGA-C5-A901-01A-11R-A37O-07	gi|310698439|ref|NC_001526.2|	270	1366	+	10	48900935	48901983	-	7
TCGA-C5-A901-01A-11R-A37O-07	gi|310698439|ref|NC_001526.2|	241	1337	+	10	47729320	47730368	+	79
TCGA-C5-A901-01A-11R-A37O-07	gi|310698439|ref|NC_001526.2|	270	1366	+	10	47748421	47749469	-	12
TCGA-C5-A901-01A-11R-A37O-07	gi|310698439|ref|NC_001526.2|	270	1366	+	10	48256793	48257841	-	12
TCGA-C5-A901-01A-11R-A37O-07	gi|310698439|ref|NC_001526.2|	241	1337	+	10	47171534	47172582	+	17
TCGA-C5-A901-01A-11R-A37O-07	gi|310698439|ref|NC_001526.2|	241	1337	+	10	49197345	49198393	+	5
TCGA-C5-A905-01A-11R-A37O-07	gi|310698439|ref|NC_001526.2|	219	1315	+	1	159245987	159247035	+	6
TCGA-C5-A905-01A-11R-A37O-07	gi|310698439|ref|NC_001526.2|	219	1315	+	1	159127054	159128102	+	6
TCGA-C5-A907-01A-11R-A37O-07	gi|9626069|ref|NC_001357.1|	5889	6937	-	17	57924137	57925185	+	72
TCGA-C5-A907-01A-11R-A37O-07	gi|9626069|ref|NC_001357.1|	5899	6947	-	19	45124744	45125792	-	9
TCGA-C5-A907-01A-11R-A37O-07	gi|9626069|ref|NC_001357.1|	5899	6947	-	17	57924170	57925218	-	5
TCGA-C5-A907-01A-11R-A37O-07	gi|9626069|ref|NC_001357.1|	1714	2810	+	17	57920055	57921103	+	28
TCGA-C5-A907-01A-11R-A37O-07	gi|9626069|ref|NC_001357.1|	1714	2810	+	17	57937176	57938224	+	256
TCGA-C5-A907-01A-11R-A37O-07	gi|9626069|ref|NC_001357.1|	1118	2214	+	17	57937176	57938224	+	167
TCGA-C5-A907-01A-11R-A37O-07	gi|9626069|ref|NC_001357.1|	309	1405	+	17	57989692	57990740	+	138
TCGA-C5-A907-01A-11R-A37O-07	gi|9626069|ref|NC_001357.1|	309	1405	+	17	57937176	57938224	+	1576
TCGA-C5-A907-01A-11R-A37O-07	gi|9626069|ref|NC_001357.1|	309	1405	+	17	57925477	57926525	+	24
TCGA-C5-A907-01A-11R-A37O-07	gi|9626069|ref|NC_001357.1|	309	1405	+	17	58003297	58004345	+	16
TCGA-C5-A907-01A-11R-A37O-07	gi|9626069|ref|NC_001357.1|	309	1405	+	17	57991423	57992471	+	10
TCGA-C5-A907-01A-11R-A37O-07	gi|9626069|ref|NC_001357.1|	309	1405	+	17	58029760	58030808	+	6
TCGA-C5-A907-01A-11R-A37O-07	gi|9626069|ref|NC_001357.1|	1	688	+	17	57937176	57938224	+	13
TCGA-DG-A2KH-01A-21R-A22U-07	gi|9626069|ref|NC_001357.1|	2931	3979	-	8	128771219	128772267	+	3645
TCGA-DG-A2KH-01A-21R-A22U-07	gi|9626069|ref|NC_001357.1|	2681	3777	+	8	128761039	128762087	+	80
TCGA-DG-A2KH-01A-21R-A22U-07	gi|9626069|ref|NC_001357.1|	2681	3777	+	8	128773349	128774397	+	94
TCGA-DG-A2KH-01A-21R-A22U-07	gi|9626069|ref|NC_001357.1|	2681	3777	+	8	128771219	128772267	+	66
TCGA-DG-A2KH-01A-21R-A22U-07	gi|9626069|ref|NC_001357.1|	2621	3717	+	8	128772952	128774000	-	7
TCGA-DG-A2KH-01A-21R-A22U-07	gi|9626069|ref|NC_001357.1|	705	1801	+	8	128773349	128774397	+	739
TCGA-DG-A2KH-01A-21R-A22U-07	gi|9626069|ref|NC_001357.1|	705	1801	+	8	128771219	128772267	+	1294
TCGA-DG-A2KH-01A-21R-A22U-07	gi|9626069|ref|NC_001357.1|	294	1390	+	8	128770958	128772006	-	48
TCGA-DG-A2KH-01A-21R-A22U-07	gi|9626069|ref|NC_001357.1|	705	1801	+	8	128902556	128903604	+	7
TCGA-DG-A2KH-01A-21R-A22U-07	gi|9626069|ref|NC_001357.1|	705	1801	+	8	128800854	128801902	+	90
TCGA-DG-A2KH-01A-21R-A22U-07	gi|9626069|ref|NC_001357.1|	287	1383	+	9	43503349	43504397	+	6
TCGA-DG-A2KH-01A-21R-A22U-07	gi|9626069|ref|NC_001357.1|	705	1801	+	8	128705888	128706936	+	5
TCGA-DG-A2KH-01A-21R-A22U-07	gi|9626069|ref|NC_001357.1|	294	1390	+	8	128772952	128774000	-	5
TCGA-DG-A2KH-01A-21R-A22U-07	gi|9626069|ref|NC_001357.1|	705	1801	+	8	128699745	128700793	+	8
TCGA-DG-A2KH-01A-21R-A22U-07	gi|9626069|ref|NC_001357.1|	235	1331	+	7	23490760	23491808	+	12
TCGA-DG-A2KH-01A-21R-A22U-07	gi|9626069|ref|NC_001357.1|	109	1205	+	8	128771219	128772267	+	196
TCGA-DG-A2KH-01A-21R-A22U-07	gi|9626069|ref|NC_001357.1|	109	1205	+	8	128773349	128774397	+	117
TCGA-DG-A2KH-01A-21R-A22U-07	gi|9626069|ref|NC_001357.1|	109	1205	+	8	128800854	128801902	+	11
TCGA-DG-A2KJ-01A-11R-A32Y-07	gi|9626069|ref|NC_001357.1|	287	1383	+	1	10696825	10697873	+	21
TCGA-DG-A2KK-01A-11R-A180-07	gi|310698439|ref|NC_001526.2|	1	640	+	5	145711336	145712384	+	10
TCGA-DG-A2KK-01A-11R-A180-07	gi|310698439|ref|NC_001526.2|	1	640	+	5	145699120	145700168	+	5
TCGA-DG-A2KK-01A-11R-A180-07	gi|310698439|ref|NC_001526.2|	1	640	+	5	145739814	145740862	+	5
TCGA-DG-A2KM-01A-11R-A180-07	gi|310698439|ref|NC_001526.2|	661	1757	+	1	198421249	198422297	+	656
TCGA-DG-A2KM-01A-11R-A180-07	gi|310698439|ref|NC_001526.2|	661	1757	+	1	198424128	198425176	+	7
TCGA-DG-A2KM-01A-11R-A180-07	gi|310698439|ref|NC_001526.2|	59	1155	+	1	198421249	198422297	+	367
TCGA-DR-A0ZL-01A-11R-A10U-07	gi|310698439|ref|NC_001526.2|	238	1334	+	GL000220.1	121103	122151	-	14
TCGA-DS-A0VK-01A-21R-A10U-07	gi|310698439|ref|NC_001526.2|	6952	8000	-	9	118797233	118798281	+	7
TCGA-DS-A0VK-01A-21R-A10U-07	gi|310698439|ref|NC_001526.2|	2990	4086	+	8	129045299	129046347	+	5
TCGA-DS-A0VK-01A-21R-A10U-07	gi|310698439|ref|NC_001526.2|	2236	3284	-	8	129060319	129061367	+	7
TCGA-DS-A0VK-01A-21R-A10U-07	gi|310698439|ref|NC_001526.2|	974	2070	+	9	118798397	118799445	+	49
TCGA-DS-A0VK-01A-21R-A10U-07	gi|310698439|ref|NC_001526.2|	225	1321	+	9	118790077	118791125	+	6
TCGA-DS-A0VL-01A-21R-A10U-07	gi|310698439|ref|NC_001526.2|	5996	7044	-	3	189811068	189812116	+	9
TCGA-DS-A0VL-01A-21R-A10U-07	gi|310698439|ref|NC_001526.2|	1544	2640	+	3	189855477	189856525	+	8
TCGA-DS-A0VL-01A-21R-A10U-07	gi|310698439|ref|NC_001526.2|	569	1665	+	3	189854446	189855494	+	5995
TCGA-DS-A0VL-01A-21R-A10U-07	gi|310698439|ref|NC_001526.2|	569	1665	+	3	189853413	189854461	+	27
TCGA-DS-A0VL-01A-21R-A10U-07	gi|310698439|ref|NC_001526.2|	1	1049	-	3	189839464	189840512	+	9
TCGA-DS-A0VL-01A-21R-A10U-07	gi|310698439|ref|NC_001526.2|	1	1067	+	3	189854446	189855494	+	155
TCGA-DS-A0VL-01A-21R-A10U-07	gi|310698439|ref|NC_001526.2|	1	1049	-	3	189838837	189839885	+	5
TCGA-DS-A0VM-01A-11R-A10U-07	gi|310698439|ref|NC_001526.2|	6507	7555	-	17	37923397	37924445	+	44
TCGA-DS-A0VM-01A-11R-A10U-07	gi|310698439|ref|NC_001526.2|	2885	3933	-	17	37862804	37863852	+	15
TCGA-DS-A0VM-01A-11R-A10U-07	gi|310698439|ref|NC_001526.2|	2852	3900	-	9	5967685	5968733	+	21
TCGA-DS-A0VM-01A-11R-A10U-07	gi|310698439|ref|NC_001526.2|	1763	2859	+	17	37850744	37851792	+	11
TCGA-DS-A0VM-01A-11R-A10U-07	gi|310698439|ref|NC_001526.2|	227	1323	+	17	37850744	37851792	+	5
TCGA-DS-A0VM-01A-11R-A10U-07	gi|310698439|ref|NC_001526.2|	1	1049	-	17	37855925	37856973	+	5
TCGA-DS-A0VN-01A-21R-A10U-07	gi|310698439|ref|NC_001526.2|	2625	3673	-	12	113543152	113544200	+	277
TCGA-DS-A0VN-01A-21R-A10U-07	gi|310698439|ref|NC_001526.2|	2625	3673	-	12	113544613	113545661	+	12
TCGA-DS-A0VN-01A-21R-A10U-07	gi|310698439|ref|NC_001526.2|	2625	3673	-	12	113542384	113543432	+	62
TCGA-DS-A0VN-01A-21R-A10U-07	gi|310698439|ref|NC_001526.2|	2382	3478	+	12	113541898	113542946	+	11
TCGA-DS-A0VN-01A-21R-A10U-07	gi|310698439|ref|NC_001526.2|	651	1747	+	12	113537851	113538899	+	330
TCGA-DS-A0VN-01A-21R-A10U-07	gi|310698439|ref|NC_001526.2|	651	1747	+	12	113541898	113542946	+	206
TCGA-DS-A0VN-01A-21R-A10U-07	gi|310698439|ref|NC_001526.2|	651	1747	+	12	113539181	113540229	+	176
TCGA-DS-A0VN-01A-21R-A10U-07	gi|310698439|ref|NC_001526.2|	651	1747	+	12	113549445	113550493	+	13
TCGA-DS-A0VN-01A-21R-A10U-07	gi|310698439|ref|NC_001526.2|	651	1747	+	12	113545392	113546440	+	17
TCGA-DS-A0VN-01A-21R-A10U-07	gi|310698439|ref|NC_001526.2|	651	1747	+	12	113544721	113545769	+	8
TCGA-DS-A0VN-01A-21R-A10U-07	gi|310698439|ref|NC_001526.2|	651	1747	+	12	113495860	113496908	+	9
TCGA-DS-A0VN-01A-21R-A10U-07	gi|310698439|ref|NC_001526.2|	651	1747	+	12	113537849	113538897	+	255
TCGA-DS-A0VN-01A-21R-A10U-07	gi|310698439|ref|NC_001526.2|	53	1149	+	12	113541898	113542946	+	20
TCGA-DS-A0VN-01A-21R-A10U-07	gi|310698439|ref|NC_001526.2|	53	1149	+	12	113537851	113538899	+	14
TCGA-DS-A0VN-01A-21R-A10U-07	gi|310698439|ref|NC_001526.2|	53	1149	+	12	113539181	113540229	+	12
TCGA-DS-A0VN-01A-21R-A10U-07	gi|310698439|ref|NC_001526.2|	53	1149	+	12	113537234	113538282	+	19
TCGA-DS-A0VN-01A-21R-A10U-07	gi|310698439|ref|NC_001526.2|	53	1149	+	12	113515979	113517027	+	5
TCGA-DS-A1OB-01A-11R-A14Y-07	gi|333048|gb|J04353.1|PPH31A	1764	2860	+	11	33123001	33124049	+	55
TCGA-DS-A1OB-01A-11R-A14Y-07	gi|333048|gb|J04353.1|PPH31A	663	1759	+	11	33117886	33118934	+	162
TCGA-DS-A1OB-01A-11R-A14Y-07	gi|333048|gb|J04353.1|PPH31A	663	1759	+	11	33120627	33121675	+	1719
TCGA-DS-A1OB-01A-11R-A14Y-07	gi|333048|gb|J04353.1|PPH31A	663	1759	+	11	33106682	33107730	+	49
TCGA-DS-A1OB-01A-11R-A14Y-07	gi|333048|gb|J04353.1|PPH31A	663	1759	+	11	33113246	33114294	+	11
TCGA-DS-A1OB-01A-11R-A14Y-07	gi|333048|gb|J04353.1|PPH31A	67	1163	+	11	33120627	33121675	+	317
TCGA-DS-A1OB-01A-11R-A14Y-07	gi|333048|gb|J04353.1|PPH31A	67	1163	+	11	33117886	33118934	+	62
TCGA-DS-A1OB-01A-11R-A14Y-07	gi|333048|gb|J04353.1|PPH31A	67	1163	+	11	33106682	33107730	+	165
TCGA-DS-A1OB-01A-11R-A14Y-07	gi|333048|gb|J04353.1|PPH31A	67	1163	+	11	33120626	33121674	+	29
TCGA-DS-A1OB-01A-11R-A14Y-07	gi|333048|gb|J04353.1|PPH31A	67	1163	+	11	33120624	33121672	+	58
TCGA-DS-A1OB-01A-11R-A14Y-07	gi|333048|gb|J04353.1|PPH31A	67	1163	+	11	33120620	33121668	+	19
TCGA-DS-A1OB-01A-11R-A14Y-07	gi|333048|gb|J04353.1|PPH31A	67	1163	+	11	33106679	33107727	+	40
TCGA-DS-A1OB-01A-11R-A14Y-07	gi|333048|gb|J04353.1|PPH31A	67	1163	+	11	33120616	33121664	+	31
TCGA-DS-A1OB-01A-11R-A14Y-07	gi|333048|gb|J04353.1|PPH31A	67	1163	+	11	33106672	33107720	+	15
TCGA-DS-A1OC-01A-11R-A14Y-07	gi|310698439|ref|NC_001526.2|	2297	3345	-	1	181112634	181113682	+	579
TCGA-DS-A1OC-01A-11R-A14Y-07	gi|310698439|ref|NC_001526.2|	2297	3345	-	1	181144314	181145362	+	69
TCGA-DS-A1OC-01A-11R-A14Y-07	gi|310698439|ref|NC_001526.2|	2297	3345	-	1	181110874	181111922	+	10
TCGA-DS-A1OC-01A-11R-A14Y-07	gi|310698439|ref|NC_001526.2|	2297	3345	-	1	181067269	181068317	+	24
TCGA-DS-A1OC-01A-11R-A14Y-07	gi|310698439|ref|NC_001526.2|	2297	3345	-	1	181184460	181185508	+	8
TCGA-DS-A1OC-01A-11R-A14Y-07	gi|310698439|ref|NC_001526.2|	2297	3345	-	1	181117925	181118973	+	5
TCGA-DS-A1OC-01A-11R-A14Y-07	gi|310698439|ref|NC_001526.2|	2297	3345	-	1	181125660	181126708	+	28
TCGA-DS-A1OC-01A-11R-A14Y-07	gi|310698439|ref|NC_001526.2|	1483	2579	+	1	181126072	181127120	+	49
TCGA-DS-A1OC-01A-11R-A14Y-07	gi|310698439|ref|NC_001526.2|	594	1690	+	1	181166377	181167425	+	40
TCGA-DS-A1OC-01A-11R-A14Y-07	gi|310698439|ref|NC_001526.2|	594	1690	+	1	181177139	181178187	+	177
TCGA-DS-A1OC-01A-11R-A14Y-07	gi|310698439|ref|NC_001526.2|	594	1690	+	1	181112648	181113696	+	232
TCGA-DS-A1OC-01A-11R-A14Y-07	gi|310698439|ref|NC_001526.2|	594	1690	+	1	181204975	181206023	+	13
TCGA-DS-A1OC-01A-11R-A14Y-07	gi|310698439|ref|NC_001526.2|	594	1690	+	1	181144307	181145355	+	128
TCGA-DS-A1OC-01A-11R-A14Y-07	gi|310698439|ref|NC_001526.2|	594	1690	+	1	181168968	181170016	+	24
TCGA-DS-A1OC-01A-11R-A14Y-07	gi|310698439|ref|NC_001526.2|	594	1690	+	1	181067410	181068458	+	18
TCGA-DS-A1OC-01A-11R-A14Y-07	gi|310698439|ref|NC_001526.2|	594	1690	+	1	181156161	181157209	+	5
TCGA-DS-A1OC-01A-11R-A14Y-07	gi|310698439|ref|NC_001526.2|	594	1690	+	1	181150636	181151684	+	7
TCGA-DS-A1OC-01A-11R-A14Y-07	gi|310698439|ref|NC_001526.2|	594	1690	+	1	181203793	181204841	+	8
TCGA-DS-A1OC-01A-11R-A14Y-07	gi|310698439|ref|NC_001526.2|	1	1085	+	1	181144307	181145355	+	46
TCGA-DS-A1OC-01A-11R-A14Y-07	gi|310698439|ref|NC_001526.2|	1	1085	+	1	181177139	181178187	+	35
TCGA-DS-A1OC-01A-11R-A14Y-07	gi|310698439|ref|NC_001526.2|	1	1085	+	1	181112648	181113696	+	81
TCGA-DS-A1OC-01A-11R-A14Y-07	gi|310698439|ref|NC_001526.2|	1	1085	+	1	181166377	181167425	+	11
TCGA-DS-A1OD-01A-11R-A14Y-07	gi|310698439|ref|NC_001526.2|	6329	7377	-	3	128076576	128077624	+	6
TCGA-DS-A1OD-01A-11R-A14Y-07	gi|310698439|ref|NC_001526.2|	4824	5872	-	3	128076576	128077624	+	468
TCGA-DS-A1OD-01A-11R-A14Y-07	gi|310698439|ref|NC_001526.2|	4824	5872	-	3	128060094	128061142	+	84
TCGA-DS-A1OD-01A-11R-A14Y-07	gi|310698439|ref|NC_001526.2|	3044	4092	-	3	128077522	128078570	+	70
TCGA-DS-A1OD-01A-11R-A14Y-07	gi|310698439|ref|NC_001526.2|	3044	4092	-	3	128091914	128092962	+	12
TCGA-DS-A1OD-01A-11R-A14Y-07	gi|310698439|ref|NC_001526.2|	2052	3148	+	3	128055763	128056811	+	59
TCGA-DS-A1OD-01A-11R-A14Y-07	gi|310698439|ref|NC_001526.2|	653	1749	+	3	128060035	128061083	+	875
TCGA-DS-A1OD-01A-11R-A14Y-07	gi|310698439|ref|NC_001526.2|	653	1749	+	3	128055763	128056811	+	10
TCGA-DS-A1OD-01A-11R-A14Y-07	gi|310698439|ref|NC_001526.2|	57	1153	+	3	128060035	128061083	+	642
TCGA-DS-A7WF-01A-11R-A352-07	gi|310698439|ref|NC_001526.2|	6302	7350	-	17	37858203	37859251	+	10
TCGA-DS-A7WF-01A-11R-A352-07	gi|310698439|ref|NC_001526.2|	612	1708	+	19	11040301	11041349	+	774
TCGA-DS-A7WF-01A-11R-A352-07	gi|310698439|ref|NC_001526.2|	612	1708	+	19	11045444	11046492	+	10
TCGA-DS-A7WF-01A-11R-A352-07	gi|310698439|ref|NC_001526.2|	7	1103	+	19	11040301	11041349	+	23
TCGA-DS-A7WF-01A-11R-A352-07	gi|310698439|ref|NC_001526.2|	1	597	+	17	37857850	37858898	+	15
TCGA-DS-A7WH-01A-22R-A352-07	gi|310698439|ref|NC_001526.2|	6225	7273	-	19	56636228	56637276	+	17
TCGA-DS-A7WH-01A-22R-A352-07	gi|310698439|ref|NC_001526.2|	1090	2186	+	19	56634784	56635832	+	87
TCGA-DS-A7WH-01A-22R-A352-07	gi|310698439|ref|NC_001526.2|	414	1510	+	19	56634784	56635832	+	1416
TCGA-DS-A7WH-01A-22R-A352-07	gi|310698439|ref|NC_001526.2|	414	1510	+	19	34788847	34789895	+	52
TCGA-DS-A7WH-01A-22R-A352-07	gi|310698439|ref|NC_001526.2|	414	1510	+	19	56649190	56650238	+	100
TCGA-DS-A7WH-01A-22R-A352-07	gi|310698439|ref|NC_001526.2|	414	1510	+	19	56613960	56615008	+	128
TCGA-DS-A7WH-01A-22R-A352-07	gi|310698439|ref|NC_001526.2|	414	1510	+	19	56599822	56600870	+	20
TCGA-DS-A7WH-01A-22R-A352-07	gi|310698439|ref|NC_001526.2|	414	1510	+	19	47374163	47375211	+	14
TCGA-DS-A7WH-01A-22R-A352-07	gi|310698439|ref|NC_001526.2|	414	1510	+	19	56658763	56659811	+	106
TCGA-DS-A7WH-01A-22R-A352-07	gi|310698439|ref|NC_001526.2|	414	1510	+	19	56655674	56656722	+	119
TCGA-DS-A7WH-01A-22R-A352-07	gi|310698439|ref|NC_001526.2|	236	1332	+	4	184601403	184602451	+	6
TCGA-DS-A7WH-01A-22R-A352-07	gi|310698439|ref|NC_001526.2|	414	1510	+	19	56633100	56634148	+	20
TCGA-DS-A7WH-01A-22R-A352-07	gi|310698439|ref|NC_001526.2|	232	1328	+	8	145260913	145261961	+	12
TCGA-DS-A7WH-01A-22R-A352-07	gi|310698439|ref|NC_001526.2|	238	1334	+	19	57667627	57668675	-	57
TCGA-DS-A7WH-01A-22R-A352-07	gi|310698439|ref|NC_001526.2|	229	1325	+	X	41145771	41146819	+	7
TCGA-DS-A7WH-01A-22R-A352-07	gi|310698439|ref|NC_001526.2|	237	1333	+	9	1411729	1412777	+	7
TCGA-DS-A7WH-01A-22R-A352-07	gi|310698439|ref|NC_001526.2|	232	1328	+	8	103974949	103975997	+	11
TCGA-DS-A7WH-01A-22R-A352-07	gi|310698439|ref|NC_001526.2|	232	1328	+	17	40691441	40692489	-	13
TCGA-DS-A7WH-01A-22R-A352-07	gi|310698439|ref|NC_001526.2|	219	1315	+	5	103340820	103341868	-	43
TCGA-DS-A7WH-01A-22R-A352-07	gi|310698439|ref|NC_001526.2|	242	1338	+	1	184734210	184735258	+	109
TCGA-DS-A7WH-01A-22R-A352-07	gi|310698439|ref|NC_001526.2|	215	1311	+	11	75097343	75098391	+	11
TCGA-DS-A7WH-01A-22R-A352-07	gi|310698439|ref|NC_001526.2|	223	1319	+	6	31051762	31052810	+	7
TCGA-DS-A7WH-01A-22R-A352-07	gi|310698439|ref|NC_001526.2|	201	1297	+	15	84140199	84141247	+	6
TCGA-DS-A7WH-01A-22R-A352-07	gi|310698439|ref|NC_001526.2|	219	1315	+	3	32334352	32335400	-	6
TCGA-DS-A7WH-01A-22R-A352-07	gi|310698439|ref|NC_001526.2|	242	1338	+	1	27470786	27471834	+	7
TCGA-DS-A7WH-01A-22R-A352-07	gi|310698439|ref|NC_001526.2|	197	1293	+	22	19233587	19234635	-	13
TCGA-DS-A7WH-01A-22R-A352-07	gi|310698439|ref|NC_001526.2|	240	1336	+	12	110490584	110491632	+	5
TCGA-DS-A7WH-01A-22R-A352-07	gi|310698439|ref|NC_001526.2|	224	1320	+	17	62669698	62670746	+	5
TCGA-DS-A7WH-01A-22R-A352-07	gi|310698439|ref|NC_001526.2|	414	1510	+	19	56634606	56635654	+	5
TCGA-DS-A7WH-01A-22R-A352-07	gi|310698439|ref|NC_001526.2|	1	872	+	19	56613960	56615008	+	27
TCGA-DS-A7WH-01A-22R-A352-07	gi|310698439|ref|NC_001526.2|	1	872	+	19	56634784	56635832	+	5
TCGA-DS-A7WH-01A-22R-A352-07	gi|310698439|ref|NC_001526.2|	1	872	+	19	56658763	56659811	+	7
TCGA-DS-A7WH-01A-22R-A352-07	gi|310698439|ref|NC_001526.2|	1	872	+	19	56599822	56600870	+	6
TCGA-DS-A7WI-01A-12R-A352-07	gi|310698439|ref|NC_001526.2|	2866	3914	-	17	35899996	35901044	+	12
TCGA-DS-A7WI-01A-12R-A352-07	gi|310698439|ref|NC_001526.2|	2866	3914	-	17	35898704	35899752	+	24
TCGA-DS-A7WI-01A-12R-A352-07	gi|310698439|ref|NC_001526.2|	646	1742	+	17	36130072	36131120	+	1100
TCGA-DS-A7WI-01A-12R-A352-07	gi|310698439|ref|NC_001526.2|	646	1742	+	17	36129182	36130230	+	39
TCGA-DS-A7WI-01A-12R-A352-07	gi|310698439|ref|NC_001526.2|	646	1742	+	17	36129175	36130223	+	255
TCGA-DS-A7WI-01A-12R-A352-07	gi|310698439|ref|NC_001526.2|	646	1742	+	17	36129154	36130202	+	81
TCGA-DS-A7WI-01A-12R-A352-07	gi|310698439|ref|NC_001526.2|	50	1146	+	17	36130072	36131120	+	501
TCGA-DS-A7WI-01A-12R-A352-07	gi|310698439|ref|NC_001526.2|	50	1146	+	17	36129154	36130202	+	89
TCGA-DS-A7WI-01A-12R-A352-07	gi|310698439|ref|NC_001526.2|	50	1146	+	17	36129182	36130230	+	59
TCGA-DS-A7WI-01A-12R-A352-07	gi|310698439|ref|NC_001526.2|	50	1146	+	17	36129144	36130192	+	26
TCGA-DS-A7WI-01A-12R-A352-07	gi|310698439|ref|NC_001526.2|	50	1146	+	17	36129091	36130139	+	49
TCGA-DS-A7WI-01A-12R-A352-07	gi|310698439|ref|NC_001526.2|	50	1146	+	17	36129088	36130136	+	5
TCGA-EA-A1QS-01A-61R-A22U-07	gi|333245|gb|M62849.1|PPHT39	1915	3011	+	22	47539417	47540465	+	353
TCGA-EA-A1QS-01A-61R-A22U-07	gi|333245|gb|M62849.1|PPHT39	723	1819	+	22	47539417	47540465	+	3060
TCGA-EA-A1QS-01A-61R-A22U-07	gi|333245|gb|M62849.1|PPHT39	723	1819	+	22	47539384	47540432	+	70
TCGA-EA-A1QS-01A-61R-A22U-07	gi|333245|gb|M62849.1|PPHT39	723	1819	+	22	47536657	47537705	+	34
TCGA-EA-A1QS-01A-61R-A22U-07	gi|333245|gb|M62849.1|PPHT39	126	1222	+	22	47539417	47540465	+	370
TCGA-EA-A1QS-01A-61R-A22U-07	gi|333245|gb|M62849.1|PPHT39	1	624	+	22	47539417	47540465	+	10
TCGA-EA-A1QT-01A-11R-A14Y-07	gi|310698439|ref|NC_001526.2|	6392	7488	+	9	5715560	5716608	+	32
TCGA-EA-A1QT-01A-11R-A14Y-07	gi|310698439|ref|NC_001526.2|	2853	3901	-	9	5629031	5630079	+	22
TCGA-EA-A1QT-01A-11R-A14Y-07	gi|310698439|ref|NC_001526.2|	2853	3901	-	9	5689392	5690440	+	11
TCGA-EA-A1QT-01A-11R-A14Y-07	gi|310698439|ref|NC_001526.2|	2853	3901	-	9	5738371	5739419	+	10
TCGA-EA-A1QT-01A-11R-A14Y-07	gi|310698439|ref|NC_001526.2|	2070	3118	-	9	5726890	5727938	+	18
TCGA-EA-A1QT-01A-11R-A14Y-07	gi|310698439|ref|NC_001526.2|	950	1998	-	11	70052382	70053430	+	19
TCGA-EA-A1QT-01A-11R-A14Y-07	gi|310698439|ref|NC_001526.2|	1	1049	-	9	5713364	5714412	+	5
TCGA-EA-A1QT-01A-11R-A14Y-07	gi|310698439|ref|NC_001526.2|	1	1049	-	9	5738371	5739419	+	15
TCGA-EA-A1QT-01A-11R-A14Y-07	gi|310698439|ref|NC_001526.2|	1	1049	-	9	5738359	5739407	+	7
TCGA-EA-A3HQ-01A-11R-A213-07	gi|310698439|ref|NC_001526.2|	7260	8356	+	8	128891915	128892963	+	35
TCGA-EA-A3HQ-01A-11R-A213-07	gi|310698439|ref|NC_001526.2|	2907	3955	-	15	45459702	45460750	+	12
TCGA-EA-A3HQ-01A-11R-A213-07	gi|310698439|ref|NC_001526.2|	245	1341	+	1	12556626	12557674	+	1094
TCGA-EA-A3HQ-01A-11R-A213-07	gi|310698439|ref|NC_001526.2|	241	1337	+	15	45352788	45353836	+	16
TCGA-EA-A3HQ-01A-11R-A213-07	gi|310698439|ref|NC_001526.2|	1	1049	-	8	128806339	128807387	+	21
TCGA-EA-A3HQ-01A-11R-A213-07	gi|310698439|ref|NC_001526.2|	241	1337	+	15	45453869	45454917	+	5
TCGA-EA-A3HQ-01A-11R-A213-07	gi|310698439|ref|NC_001526.2|	1	1049	-	8	128807651	128808699	+	13
TCGA-EA-A3QD-01A-32R-A22U-07	gi|310698439|ref|NC_001526.2|	2346	3394	-	X	155232831	155233879	+	35
TCGA-EA-A3QD-01A-32R-A22U-07	gi|310698439|ref|NC_001526.2|	2734	3782	-	8	128632192	128633240	+	5
TCGA-EA-A3QD-01A-32R-A22U-07	gi|310698439|ref|NC_001526.2|	2311	3407	+	8	128606708	128607756	+	24
TCGA-EA-A3QD-01A-32R-A22U-07	gi|310698439|ref|NC_001526.2|	2311	3407	+	8	128608582	128609630	+	5
TCGA-EA-A3QD-01A-32R-A22U-07	gi|310698439|ref|NC_001526.2|	1406	2454	-	4	191038456	191039504	-	5
TCGA-EA-A3QD-01A-32R-A22U-07	gi|310698439|ref|NC_001526.2|	1521	2617	+	8	128604585	128605633	+	201
TCGA-EA-A3QD-01A-32R-A22U-07	gi|310698439|ref|NC_001526.2|	1266	2314	-	4	14137	15185	+	6
TCGA-EA-A3QD-01A-32R-A22U-07	gi|310698439|ref|NC_001526.2|	1394	2490	+	X	155238835	155239883	-	2490
TCGA-EA-A3QD-01A-32R-A22U-07	gi|310698439|ref|NC_001526.2|	1394	2490	+	16	79257	80305	+	2470
TCGA-EA-A3QD-01A-32R-A22U-07	gi|310698439|ref|NC_001526.2|	1384	2480	+	X	155239393	155240441	+	41
TCGA-EA-A3QD-01A-32R-A22U-07	gi|310698439|ref|NC_001526.2|	1394	2490	+	X	155239001	155240049	-	21
TCGA-EA-A3QD-01A-32R-A22U-07	gi|310698439|ref|NC_001526.2|	1521	2617	+	8	128592399	128593447	+	44
TCGA-EA-A3QD-01A-32R-A22U-07	gi|310698439|ref|NC_001526.2|	1521	2617	+	8	128591834	128592882	+	37
TCGA-EA-A3QD-01A-32R-A22U-07	gi|310698439|ref|NC_001526.2|	923	2019	+	8	128591834	128592882	+	16
TCGA-EA-A3QD-01A-32R-A22U-07	gi|310698439|ref|NC_001526.2|	241	1337	+	8	128647963	128649011	+	5
TCGA-EA-A3QD-01A-32R-A22U-07	gi|310698439|ref|NC_001526.2|	232	1328	+	X	155238835	155239883	-	5
TCGA-EA-A3QD-01A-32R-A22U-07	gi|310698439|ref|NC_001526.2|	236	1332	+	X	155239393	155240441	+	12
TCGA-EA-A3QD-01A-32R-A22U-07	gi|310698439|ref|NC_001526.2|	241	1337	+	8	128602665	128603713	+	10
TCGA-EA-A3QD-01A-32R-A22U-07	gi|310698439|ref|NC_001526.2|	241	1337	+	8	128598057	128599105	+	6
TCGA-EA-A3QD-01A-32R-A22U-07	gi|310698439|ref|NC_001526.2|	197	1293	+	16	79257	80305	+	5
TCGA-EA-A3QE-01A-21R-A21T-07	gi|310698439|ref|NC_001526.2|	4395	5443	-	10	97913194	97914242	+	10
TCGA-EA-A3QE-01A-21R-A21T-07	gi|310698439|ref|NC_001526.2|	3864	4912	-	1	61831304	61832352	+	18
TCGA-EA-A3QE-01A-21R-A21T-07	gi|310698439|ref|NC_001526.2|	3594	4690	+	1	61830186	61831234	+	31
TCGA-EA-A3QE-01A-21R-A21T-07	gi|310698439|ref|NC_001526.2|	2858	3954	+	1	61831837	61832885	+	222
TCGA-EA-A3QE-01A-21R-A21T-07	gi|310698439|ref|NC_001526.2|	1866	2962	+	1	61932857	61933905	+	28
TCGA-EA-A3QE-01A-21R-A21T-07	gi|310698439|ref|NC_001526.2|	665	1761	+	1	61932213	61933261	+	1639
TCGA-EA-A3QE-01A-21R-A21T-07	gi|310698439|ref|NC_001526.2|	544	1640	+	1	61933161	61934209	-	610
TCGA-EA-A3QE-01A-21R-A21T-07	gi|310698439|ref|NC_001526.2|	665	1761	+	1	61925048	61926096	+	35
TCGA-EA-A3QE-01A-21R-A21T-07	gi|310698439|ref|NC_001526.2|	665	1761	+	1	61831837	61832885	+	61
TCGA-EA-A3QE-01A-21R-A21T-07	gi|310698439|ref|NC_001526.2|	69	1165	+	1	61932213	61933261	+	276
TCGA-EA-A3QE-01A-21R-A21T-07	gi|310698439|ref|NC_001526.2|	69	1165	+	1	61831837	61832885	+	8
TCGA-EA-A3QE-01A-21R-A21T-07	gi|310698439|ref|NC_001526.2|	69	1165	+	1	61925048	61926096	+	12
TCGA-EA-A3QE-01A-21R-A21T-07	gi|310698439|ref|NC_001526.2|	1	1044	+	1	61933161	61934209	-	34
TCGA-EA-A3Y4-01A-51R-A24H-07	gi|145968370|gb|EF202167.1|	1558	2654	+	2	192006358	192007406	+	12
TCGA-EA-A3Y4-01A-51R-A24H-07	gi|145968370|gb|EF202167.1|	289	1385	+	2	192012851	192013899	+	331
TCGA-EA-A3Y4-01A-51R-A24H-07	gi|145968370|gb|EF202167.1|	1	783	+	2	192012851	192013899	+	21
TCGA-EA-A411-01A-11R-A24H-07	gi|310698439|ref|NC_001526.2|	2829	3925	+	7	26231147	26232195	+	9
TCGA-EA-A439-01A-11R-A24H-07	gi|9626069|ref|NC_001357.1|	6253	7301	-	1	3582631	3583679	+	13
TCGA-EA-A439-01A-11R-A24H-07	gi|9626069|ref|NC_001357.1|	2306	3354	-	1	3570762	3571810	+	2335
TCGA-EA-A439-01A-11R-A24H-07	gi|9626069|ref|NC_001357.1|	3517	4565	-	1	3570492	3571540	-	10
TCGA-EA-A439-01A-11R-A24H-07	gi|9626069|ref|NC_001357.1|	2306	3354	-	1	23809952	23811000	+	13
TCGA-EA-A439-01A-11R-A24H-07	gi|9626069|ref|NC_001357.1|	2306	3354	-	1	3584703	3585751	+	6
TCGA-EA-A439-01A-11R-A24H-07	gi|9626069|ref|NC_001357.1|	1777	2873	+	1	3570795	3571843	+	315
TCGA-EA-A439-01A-11R-A24H-07	gi|9626069|ref|NC_001357.1|	736	1832	+	1	3575521	3576569	+	2227
TCGA-EA-A439-01A-11R-A24H-07	gi|9626069|ref|NC_001357.1|	736	1832	+	1	3575358	3576406	+	27
TCGA-EA-A439-01A-11R-A24H-07	gi|9626069|ref|NC_001357.1|	736	1832	+	1	3563484	3564532	+	265
TCGA-EA-A439-01A-11R-A24H-07	gi|9626069|ref|NC_001357.1|	736	1832	+	1	3573815	3574863	+	791
TCGA-EA-A439-01A-11R-A24H-07	gi|9626069|ref|NC_001357.1|	736	1832	+	1	3570795	3571843	+	353
TCGA-EA-A439-01A-11R-A24H-07	gi|9626069|ref|NC_001357.1|	736	1832	+	1	3569610	3570658	+	123
TCGA-EA-A439-01A-11R-A24H-07	gi|9626069|ref|NC_001357.1|	736	1832	+	1	3585090	3586138	+	16
TCGA-EA-A439-01A-11R-A24H-07	gi|9626069|ref|NC_001357.1|	736	1832	+	1	3578193	3579241	+	25
TCGA-EA-A439-01A-11R-A24H-07	gi|9626069|ref|NC_001357.1|	736	1832	+	1	3569512	3570560	+	6
TCGA-EA-A439-01A-11R-A24H-07	gi|9626069|ref|NC_001357.1|	736	1832	+	1	3573379	3574427	+	155
TCGA-EA-A439-01A-11R-A24H-07	gi|9626069|ref|NC_001357.1|	287	1383	+	8	131037898	131038946	-	6
TCGA-EA-A439-01A-11R-A24H-07	gi|9626069|ref|NC_001357.1|	1	1049	-	1	3575207	3576255	+	5
TCGA-EA-A439-01A-11R-A24H-07	gi|9626069|ref|NC_001357.1|	139	1235	+	1	3570795	3571843	+	39
TCGA-EA-A439-01A-11R-A24H-07	gi|9626069|ref|NC_001357.1|	139	1235	+	1	3563484	3564532	+	10
TCGA-EA-A439-01A-11R-A24H-07	gi|9626069|ref|NC_001357.1|	139	1235	+	1	3575521	3576569	+	361
TCGA-EA-A439-01A-11R-A24H-07	gi|9626069|ref|NC_001357.1|	139	1235	+	1	3573815	3574863	+	65
TCGA-EA-A439-01A-11R-A24H-07	gi|9626069|ref|NC_001357.1|	139	1235	+	1	3578193	3579241	+	7
TCGA-EA-A439-01A-11R-A24H-07	gi|9626069|ref|NC_001357.1|	139	1235	+	1	3573379	3574427	+	5
TCGA-EA-A439-01A-11R-A24H-07	gi|9626069|ref|NC_001357.1|	1	707	+	6	113903336	113904384	+	20
TCGA-EA-A439-01A-11R-A24H-07	gi|9626069|ref|NC_001357.1|	1	707	+	6	113887569	113888617	+	172
TCGA-EA-A439-01A-11R-A24H-07	gi|9626069|ref|NC_001357.1|	1	707	+	6	113889647	113890695	+	52
TCGA-EA-A439-01A-11R-A24H-07	gi|9626069|ref|NC_001357.1|	1	707	+	6	113882709	113883757	+	126
TCGA-EA-A439-01A-11R-A24H-07	gi|9626069|ref|NC_001357.1|	1	707	+	6	113843135	113844183	+	105
TCGA-EA-A439-01A-11R-A24H-07	gi|9626069|ref|NC_001357.1|	1	707	+	6	113891897	113892945	+	174
TCGA-EA-A439-01A-11R-A24H-07	gi|9626069|ref|NC_001357.1|	1	707	+	6	113885779	113886827	+	11
TCGA-EA-A439-01A-11R-A24H-07	gi|9626069|ref|NC_001357.1|	1	707	+	6	113900128	113901176	+	10
TCGA-EA-A439-01A-11R-A24H-07	gi|9626069|ref|NC_001357.1|	1	707	+	6	113898155	113899203	+	6
TCGA-EA-A439-01A-11R-A24H-07	gi|9626069|ref|NC_001357.1|	1	1034	+	X	107511726	107512774	+	6
TCGA-EA-A439-01A-11R-A24H-07	gi|9626069|ref|NC_001357.1|	1	707	+	6	113850259	113851307	+	11
TCGA-EA-A439-01A-11R-A24H-07	gi|9626069|ref|NC_001357.1|	1	1034	+	X	107803873	107804921	+	5
TCGA-EA-A439-01A-11R-A24H-07	gi|9626069|ref|NC_001357.1|	1	639	+	1	3575521	3576569	+	29
TCGA-EA-A439-01A-11R-A24H-07	gi|9626069|ref|NC_001357.1|	1	639	+	1	3573815	3574863	+	11
TCGA-EA-A439-01A-11R-A24H-07	gi|9626069|ref|NC_001357.1|	1	639	+	1	3578193	3579241	+	7
TCGA-EA-A439-01A-11R-A24H-07	gi|9626069|ref|NC_001357.1|	1	639	+	1	3570795	3571843	+	11
TCGA-EA-A44S-01A-12R-A26T-07	gi|310698439|ref|NC_001526.2|	1797	2893	+	13	74071218	74072266	+	28
TCGA-EA-A44S-01A-12R-A26T-07	gi|310698439|ref|NC_001526.2|	241	1337	+	13	74050705	74051753	+	34
TCGA-EA-A44S-01A-12R-A26T-07	gi|310698439|ref|NC_001526.2|	241	1337	+	13	74024828	74025876	+	6
TCGA-EA-A44S-01A-12R-A26T-07	gi|310698439|ref|NC_001526.2|	241	1337	+	13	73987135	73988183	+	92
TCGA-EA-A44S-01A-12R-A26T-07	gi|310698439|ref|NC_001526.2|	241	1337	+	13	74030444	74031492	+	6
TCGA-EA-A44S-01A-12R-A26T-07	gi|310698439|ref|NC_001526.2|	1	683	+	13	74050705	74051753	+	7
TCGA-EA-A50E-01A-21R-A26T-07	gi|310698439|ref|NC_001526.2|	1085	2181	+	14	69064376	69065424	+	7
TCGA-EA-A50E-01A-21R-A26T-07	gi|310698439|ref|NC_001526.2|	238	1334	+	14	69065382	69066430	+	265
TCGA-EA-A50E-01A-21R-A26T-07	gi|310698439|ref|NC_001526.2|	238	1334	+	14	69064376	69065424	+	31
TCGA-EA-A5ZD-01A-11R-A28H-07	gi|222386|dbj|D90400.1|PPH58	4789	5885	+	2	72168349	72169397	+	10
TCGA-EA-A5ZD-01A-11R-A28H-07	gi|222386|dbj|D90400.1|PPH58	677	1773	+	2	72173427	72174475	+	1280
TCGA-EA-A5ZD-01A-11R-A28H-07	gi|222386|dbj|D90400.1|PPH58	677	1773	+	2	72265350	72266398	+	20
TCGA-EA-A5ZD-01A-11R-A28H-07	gi|222386|dbj|D90400.1|PPH58	242	1338	+	2	72172982	72174030	-	15
TCGA-EA-A5ZD-01A-11R-A28H-07	gi|222386|dbj|D90400.1|PPH58	677	1773	+	2	72266769	72267817	+	8
TCGA-EA-A5ZD-01A-11R-A28H-07	gi|222386|dbj|D90400.1|PPH58	677	1773	+	2	72173282	72174330	+	7
TCGA-EA-A5ZD-01A-11R-A28H-07	gi|222386|dbj|D90400.1|PPH58	81	1177	+	2	72173427	72174475	+	263
TCGA-EA-A5ZE-01A-11R-A28H-07	gi|557236|emb|X77858.1|	621	1717	+	5	112038990	112040038	+	9
TCGA-EA-A5ZE-01A-11R-A28H-07	gi|557236|emb|X77858.1|	621	1717	+	5	112017127	112018175	+	266
TCGA-EA-A5ZE-01A-11R-A28H-07	gi|557236|emb|X77858.1|	24	1120	+	5	112017127	112018175	+	25
TCGA-EA-A5ZF-01A-11R-A28H-07	gi|9626069|ref|NC_001357.1|	601	1697	+	6	25091593	25092641	+	125
TCGA-EA-A5ZF-01A-11R-A28H-07	gi|9626069|ref|NC_001357.1|	601	1697	+	6	25134667	25135715	+	1625
TCGA-EA-A5ZF-01A-11R-A28H-07	gi|9626069|ref|NC_001357.1|	289	1385	+	11	3137596	3138644	+	27
TCGA-EA-A5ZF-01A-11R-A28H-07	gi|9626069|ref|NC_001357.1|	601	1697	+	6	25122318	25123366	+	25
TCGA-EA-A5ZF-01A-11R-A28H-07	gi|9626069|ref|NC_001357.1|	601	1697	+	6	25121470	25122518	+	73
TCGA-EA-A5ZF-01A-11R-A28H-07	gi|9626069|ref|NC_001357.1|	287	1383	+	11	3137686	3138734	-	28
TCGA-EA-A5ZF-01A-11R-A28H-07	gi|9626069|ref|NC_001357.1|	601	1697	+	6	25139506	25140554	+	32
TCGA-EA-A5ZF-01A-11R-A28H-07	gi|9626069|ref|NC_001357.1|	601	1697	+	6	25138056	25139104	+	35
TCGA-EA-A5ZF-01A-11R-A28H-07	gi|9626069|ref|NC_001357.1|	516	1612	+	6	25134374	25135422	-	16
TCGA-EA-A5ZF-01A-11R-A28H-07	gi|9626069|ref|NC_001357.1|	601	1697	+	6	25103221	25104269	+	6
TCGA-EA-A5ZF-01A-11R-A28H-07	gi|9626069|ref|NC_001357.1|	4	1100	+	6	25134667	25135715	+	66
TCGA-EA-A5ZF-01A-11R-A28H-07	gi|9626069|ref|NC_001357.1|	4	1100	+	6	25121470	25122518	+	6
TCGA-EA-A78R-01A-11R-A32P-07	gi|397038|emb|X74481.1|	2228	3324	+	14	68979288	68980336	+	6
TCGA-EA-A78R-01A-11R-A32P-07	gi|397038|emb|X74481.1|	243	1339	+	14	68980578	68981626	+	79
TCGA-EA-A78R-01A-11R-A32P-07	gi|397038|emb|X74481.1|	243	1339	+	14	69060779	69061827	+	13
TCGA-EA-A78R-01A-11R-A32P-07	gi|397038|emb|X74481.1|	243	1339	+	14	69006774	69007822	+	44
TCGA-EK-A2GZ-01A-11R-A180-07	gi|397038|emb|X74481.1|	2840	3888	-	1	164790226	164791274	+	87
TCGA-EK-A2GZ-01A-11R-A180-07	gi|397038|emb|X74481.1|	2840	3888	-	1	164780749	164781797	+	21
TCGA-EK-A2GZ-01A-11R-A180-07	gi|397038|emb|X74481.1|	2200	3296	+	1	164792076	164793124	+	9
TCGA-EK-A2GZ-01A-11R-A180-07	gi|397038|emb|X74481.1|	658	1754	+	1	164815674	164816722	+	4126
TCGA-EK-A2GZ-01A-11R-A180-07	gi|397038|emb|X74481.1|	658	1754	+	1	164853367	164854415	+	39
TCGA-EK-A2GZ-01A-11R-A180-07	gi|397038|emb|X74481.1|	61	1157	+	1	164815674	164816722	+	543
TCGA-EK-A2H0-01A-11R-A180-07	gi|333245|gb|M62849.1|PPHT39	2347	3443	+	14	69148336	69149384	+	84
TCGA-EK-A2H0-01A-11R-A180-07	gi|333245|gb|M62849.1|PPHT39	145	1241	+	14	69149219	69150267	+	67
TCGA-EK-A2H0-01A-11R-A180-07	gi|333245|gb|M62849.1|PPHT39	145	1241	+	14	69148336	69149384	+	16
TCGA-EK-A2H1-01A-11R-A180-07	gi|310698439|ref|NC_001526.2|	3011	4059	-	8	128404825	128405873	+	84
TCGA-EK-A2H1-01A-11R-A180-07	gi|310698439|ref|NC_001526.2|	3150	4246	+	8	128403255	128404303	+	14
TCGA-EK-A2H1-01A-11R-A180-07	gi|310698439|ref|NC_001526.2|	3150	4246	+	8	128404390	128405438	+	69
TCGA-EK-A2H1-01A-11R-A180-07	gi|310698439|ref|NC_001526.2|	3150	4246	+	8	128400426	128401474	+	64
TCGA-EK-A2H1-01A-11R-A180-07	gi|310698439|ref|NC_001526.2|	600	1696	+	8	128403255	128404303	+	24
TCGA-EK-A2H1-01A-11R-A180-07	gi|310698439|ref|NC_001526.2|	600	1696	+	8	128404390	128405438	+	360
TCGA-EK-A2H1-01A-11R-A180-07	gi|310698439|ref|NC_001526.2|	229	1325	+	3	186581029	186582077	+	12
TCGA-EK-A2H1-01A-11R-A180-07	gi|310698439|ref|NC_001526.2|	226	1322	+	20	4012195	4013243	+	15
TCGA-EK-A2H1-01A-11R-A180-07	gi|310698439|ref|NC_001526.2|	1	1085	+	8	128404390	128405438	+	89
TCGA-EK-A2IP-01A-11R-A180-07	gi|145968370|gb|EF202167.1|	622	1718	+	8	128301664	128302712	+	161
TCGA-EK-A2IP-01A-11R-A180-07	gi|145968370|gb|EF202167.1|	15	1111	+	8	128301664	128302712	+	19
TCGA-EK-A2IP-01A-11R-A180-07	gi|310698439|ref|NC_001526.2|	5124	6172	-	3	89168133	89169181	+	140
TCGA-EK-A2IP-01A-11R-A180-07	gi|310698439|ref|NC_001526.2|	582	1678	+	3	89164291	89165339	+	389
TCGA-EK-A2IP-01A-11R-A180-07	gi|310698439|ref|NC_001526.2|	582	1678	+	3	89258611	89259659	+	68
TCGA-EK-A2IP-01A-11R-A180-07	gi|310698439|ref|NC_001526.2|	582	1678	+	3	89175927	89176975	+	149
TCGA-EK-A2IP-01A-11R-A180-07	gi|310698439|ref|NC_001526.2|	582	1678	+	3	89180625	89181673	+	5
TCGA-EK-A2IP-01A-11R-A180-07	gi|310698439|ref|NC_001526.2|	582	1678	+	3	89163684	89164732	+	254
TCGA-EK-A2IP-01A-11R-A180-07	gi|310698439|ref|NC_001526.2|	582	1678	+	3	89163652	89164700	+	29
TCGA-EK-A2IP-01A-11R-A180-07	gi|310698439|ref|NC_001526.2|	1	1076	+	3	89175927	89176975	+	44
TCGA-EK-A2IP-01A-11R-A180-07	gi|310698439|ref|NC_001526.2|	1	1076	+	3	89163684	89164732	+	6
TCGA-EK-A2IP-01A-11R-A180-07	gi|310698439|ref|NC_001526.2|	1	1076	+	3	89258611	89259659	+	30
TCGA-EK-A2IR-01A-11R-A180-07	gi|310698439|ref|NC_001526.2|	1525	2621	+	13	73839139	73840187	+	405
TCGA-EK-A2IR-01A-11R-A180-07	gi|310698439|ref|NC_001526.2|	636	1732	+	13	73838402	73839450	+	1016
TCGA-EK-A2IR-01A-11R-A180-07	gi|310698439|ref|NC_001526.2|	636	1732	+	13	73834347	73835395	+	2411
TCGA-EK-A2IR-01A-11R-A180-07	gi|310698439|ref|NC_001526.2|	636	1732	+	13	73819027	73820075	+	83
TCGA-EK-A2IR-01A-11R-A180-07	gi|310698439|ref|NC_001526.2|	636	1732	+	13	73837433	73838481	+	1430
TCGA-EK-A2IR-01A-11R-A180-07	gi|310698439|ref|NC_001526.2|	40	1136	+	13	73838402	73839450	+	34
TCGA-EK-A2IR-01A-11R-A180-07	gi|310698439|ref|NC_001526.2|	40	1136	+	13	73837433	73838481	+	109
TCGA-EK-A2IR-01A-11R-A180-07	gi|310698439|ref|NC_001526.2|	40	1136	+	13	73834347	73835395	+	402
TCGA-EK-A2PG-01A-11R-A18M-07	gi|222386|dbj|D90400.1|PPH58	6064	7160	+	3	52287868	52288916	+	8
TCGA-EK-A2PG-01A-11R-A18M-07	gi|222386|dbj|D90400.1|PPH58	2851	3899	-	11	93412068	93413116	+	9
TCGA-EK-A2PG-01A-11R-A18M-07	gi|222386|dbj|D90400.1|PPH58	2240	3288	-	3	52272512	52273560	+	25
TCGA-EK-A2PI-01A-11R-A18M-07	gi|310698439|ref|NC_001526.2|	2125	3221	+	10	35311159	35312207	+	46
TCGA-EK-A2PI-01A-11R-A18M-07	gi|310698439|ref|NC_001526.2|	295	1391	+	10	35300835	35301883	+	29
TCGA-EK-A2PI-01A-11R-A18M-07	gi|310698439|ref|NC_001526.2|	295	1391	+	10	35298901	35299949	+	203
TCGA-EK-A2PI-01A-11R-A18M-07	gi|310698439|ref|NC_001526.2|	295	1391	+	10	35304685	35305733	+	1656
TCGA-EK-A2PI-01A-11R-A18M-07	gi|310698439|ref|NC_001526.2|	295	1391	+	10	35302086	35303134	+	91
TCGA-EK-A2PI-01A-11R-A18M-07	gi|310698439|ref|NC_001526.2|	1	1049	-	10	35304678	35305726	+	5
TCGA-EK-A2PI-01A-11R-A18M-07	gi|310698439|ref|NC_001526.2|	295	1391	+	10	35307030	35308078	+	6
TCGA-EK-A2PI-01A-11R-A18M-07	gi|310698439|ref|NC_001526.2|	1	684	+	10	35304685	35305733	+	334
TCGA-EK-A2PI-01A-11R-A18M-07	gi|310698439|ref|NC_001526.2|	1	684	+	10	35298901	35299949	+	8
TCGA-EK-A2PI-01A-11R-A18M-07	gi|310698439|ref|NC_001526.2|	1	684	+	10	35302086	35303134	+	35
TCGA-EK-A2PI-01A-11R-A18M-07	gi|310698439|ref|NC_001526.2|	1	684	+	10	35300835	35301883	+	9
TCGA-EK-A2PK-01A-11R-A18M-07	gi|9626069|ref|NC_001357.1|	2956	4052	+	4	87535611	87536659	+	518
TCGA-EK-A2PK-01A-11R-A18M-07	gi|9626069|ref|NC_001357.1|	289	1385	+	4	87535611	87536659	+	28
TCGA-EK-A2PL-01A-11R-A18M-07	gi|333245|gb|M62849.1|PPHT39	1858	2954	+	5	39201215	39202263	+	7
TCGA-EK-A2PL-01A-11R-A18M-07	gi|333245|gb|M62849.1|PPHT39	303	1399	+	5	39268235	39269283	+	15
TCGA-EK-A2PL-01A-11R-A18M-07	gi|333245|gb|M62849.1|PPHT39	303	1399	+	5	39210243	39211291	+	157
TCGA-EK-A2PL-01A-11R-A18M-07	gi|333245|gb|M62849.1|PPHT39	303	1399	+	5	39228699	39229747	+	9
TCGA-EK-A2PL-01A-11R-A18M-07	gi|333245|gb|M62849.1|PPHT39	1	688	+	5	39228699	39229747	+	18
TCGA-EK-A2PL-01A-11R-A18M-07	gi|333245|gb|M62849.1|PPHT39	1	688	+	5	39186869	39187917	+	14
TCGA-EK-A2PL-01A-11R-A18M-07	gi|333245|gb|M62849.1|PPHT39	1	688	+	5	39210243	39211291	+	39
TCGA-EK-A2PL-01A-11R-A18M-07	gi|333245|gb|M62849.1|PPHT39	1	688	+	5	39268235	39269283	+	6
TCGA-EK-A2R7-01A-11R-A18M-07	gi|9626069|ref|NC_001357.1|	1528	2624	+	1	218856056	218857104	+	15
TCGA-EK-A2R7-01A-11R-A18M-07	gi|9626069|ref|NC_001357.1|	429	1525	+	1	218847637	218848685	+	627
TCGA-EK-A2R7-01A-11R-A18M-07	gi|9626069|ref|NC_001357.1|	429	1525	+	1	218852893	218853941	+	14
TCGA-EK-A2R7-01A-11R-A18M-07	gi|9626069|ref|NC_001357.1|	429	1525	+	1	218860806	218861854	+	85
TCGA-EK-A2R7-01A-11R-A18M-07	gi|9626069|ref|NC_001357.1|	429	1525	+	1	218843450	218844498	+	224
TCGA-EK-A2R7-01A-11R-A18M-07	gi|9626069|ref|NC_001357.1|	429	1525	+	1	218856056	218857104	+	20
TCGA-EK-A2R7-01A-11R-A18M-07	gi|9626069|ref|NC_001357.1|	429	1525	+	1	218849175	218850223	+	13
TCGA-EK-A2R7-01A-11R-A18M-07	gi|9626069|ref|NC_001357.1|	429	1525	+	1	218799485	218800533	+	31
TCGA-EK-A2R7-01A-11R-A18M-07	gi|9626069|ref|NC_001357.1|	1	691	+	1	218843450	218844498	+	14
TCGA-EK-A2R8-01A-21R-A18M-07	gi|145968370|gb|EF202167.1|	3469	4517	-	14	68645391	68646439	+	2259
TCGA-EK-A2R8-01A-21R-A18M-07	gi|145968370|gb|EF202167.1|	3491	4539	-	14	68644269	68645317	-	9
TCGA-EK-A2R8-01A-21R-A18M-07	gi|145968370|gb|EF202167.1|	3445	4541	+	14	68645391	68646439	+	7
TCGA-EK-A2R8-01A-21R-A18M-07	gi|145968370|gb|EF202167.1|	3469	4517	-	14	68644580	68645628	+	1162
TCGA-EK-A2R8-01A-21R-A18M-07	gi|145968370|gb|EF202167.1|	2028	3124	+	14	68671205	68672253	+	1756
TCGA-EK-A2R8-01A-21R-A18M-07	gi|145968370|gb|EF202167.1|	714	1810	+	14	68645393	68646441	+	1568
TCGA-EK-A2R8-01A-21R-A18M-07	gi|145968370|gb|EF202167.1|	714	1810	+	14	68659563	68660611	+	6
TCGA-EK-A2R8-01A-21R-A18M-07	gi|145968370|gb|EF202167.1|	714	1810	+	14	68650827	68651875	+	76
TCGA-EK-A2R8-01A-21R-A18M-07	gi|145968370|gb|EF202167.1|	714	1810	+	14	68649980	68651028	+	7
TCGA-EK-A2R8-01A-21R-A18M-07	gi|145968370|gb|EF202167.1|	164	1212	-	14	68645391	68646439	+	5
TCGA-EK-A2R8-01A-21R-A18M-07	gi|145968370|gb|EF202167.1|	118	1214	+	14	68645393	68646441	+	287
TCGA-EK-A2R8-01A-21R-A18M-07	gi|145968370|gb|EF202167.1|	118	1214	+	14	68650827	68651875	+	8
TCGA-EK-A2R8-01A-21R-A18M-07	gi|145968370|gb|EF202167.1|	1	618	+	14	68645393	68646441	+	30
TCGA-EK-A2RA-01A-11R-A18M-07	gi|397038|emb|X74481.1|	7217	8313	+	6	162988955	162990003	+	41
TCGA-EK-A2RA-01A-11R-A18M-07	gi|397038|emb|X74481.1|	2841	3889	-	6	162988933	162989981	+	52
TCGA-EK-A2RA-01A-11R-A18M-07	gi|397038|emb|X74481.1|	1068	2116	-	6	162978379	162979427	+	9
TCGA-EK-A2RB-01A-11R-A18M-07	gi|310698439|ref|NC_001526.2|	2238	3334	+	17	17002837	17003885	+	79
TCGA-EK-A2RB-01A-11R-A18M-07	gi|310698439|ref|NC_001526.2|	799	1895	+	17	17002837	17003885	+	2656
TCGA-EK-A2RB-01A-11R-A18M-07	gi|310698439|ref|NC_001526.2|	127	1175	-	17	17002790	17003838	+	10
TCGA-EK-A2RB-01A-11R-A18M-07	gi|310698439|ref|NC_001526.2|	203	1299	+	17	17002837	17003885	+	6826
TCGA-EK-A2RB-01A-11R-A18M-07	gi|310698439|ref|NC_001526.2|	1	683	+	17	17002837	17003885	+	55
TCGA-EK-A2RC-01A-11R-A18M-07	gi|310698439|ref|NC_001526.2|	828	1924	+	4	68566405	68567453	+	37
TCGA-EK-A2RC-01A-11R-A18M-07	gi|310698439|ref|NC_001526.2|	232	1328	+	4	68566405	68567453	+	432
TCGA-EK-A2RC-01A-11R-A18M-07	gi|310698439|ref|NC_001526.2|	232	1328	+	4	68565832	68566880	+	80
TCGA-EK-A2RE-01A-11R-A18M-07	gi|310698439|ref|NC_001526.2|	240	1336	+	1	38489072	38490120	+	448
TCGA-EK-A2RE-01A-11R-A18M-07	gi|310698439|ref|NC_001526.2|	240	1336	+	1	38487842	38488890	+	1557
TCGA-EK-A2RE-01A-11R-A18M-07	gi|310698439|ref|NC_001526.2|	1	685	+	1	38489072	38490120	+	14
TCGA-EK-A2RE-01A-11R-A18M-07	gi|310698439|ref|NC_001526.2|	1	685	+	1	38487842	38488890	+	19
TCGA-EK-A2RJ-01A-11R-A18M-07	gi|557236|emb|X77858.1|	2821	3917	+	13	73868663	73869711	+	104
TCGA-EK-A2RJ-01A-11R-A18M-07	gi|557236|emb|X77858.1|	247	1343	+	13	73868663	73869711	+	5
TCGA-EK-A2RK-01A-11R-A18M-07	gi|310698439|ref|NC_001526.2|	2793	3889	+	21	38772855	38773903	+	11
TCGA-EK-A2RK-01A-11R-A18M-07	gi|310698439|ref|NC_001526.2|	630	1726	+	21	38772855	38773903	+	579
TCGA-EK-A2RK-01A-11R-A18M-07	gi|310698439|ref|NC_001526.2|	236	1332	+	3	71370385	71371433	-	10
TCGA-EK-A2RK-01A-11R-A18M-07	gi|310698439|ref|NC_001526.2|	229	1325	+	21	38772809	38773857	-	14
TCGA-EK-A2RK-01A-11R-A18M-07	gi|310698439|ref|NC_001526.2|	226	1322	+	14	73880113	73881161	+	11
TCGA-EK-A2RK-01A-11R-A18M-07	gi|310698439|ref|NC_001526.2|	630	1726	+	21	38771417	38772465	+	20
TCGA-EK-A2RK-01A-11R-A18M-07	gi|310698439|ref|NC_001526.2|	29	1125	+	21	38772855	38773903	+	123
TCGA-EK-A2RL-01A-11R-A18M-07	gi|310698439|ref|NC_001526.2|	3336	4384	-	19	42225117	42226165	+	18
TCGA-EK-A2RL-01A-11R-A18M-07	gi|310698439|ref|NC_001526.2|	1845	2941	+	19	42214024	42215072	+	11
TCGA-EK-A2RL-01A-11R-A18M-07	gi|310698439|ref|NC_001526.2|	577	1673	+	19	42219173	42220221	+	567
TCGA-EK-A2RL-01A-11R-A18M-07	gi|310698439|ref|NC_001526.2|	242	1338	+	19	43093205	43094253	-	71
TCGA-EK-A2RL-01A-11R-A18M-07	gi|310698439|ref|NC_001526.2|	242	1338	+	19	43025673	43026721	-	305
TCGA-EK-A2RL-01A-11R-A18M-07	gi|310698439|ref|NC_001526.2|	577	1673	+	19	42221491	42222539	+	12
TCGA-EK-A2RL-01A-11R-A18M-07	gi|310698439|ref|NC_001526.2|	577	1673	+	19	42223407	42224455	+	801
TCGA-EK-A2RL-01A-11R-A18M-07	gi|310698439|ref|NC_001526.2|	577	1673	+	19	42264682	42265730	+	8
TCGA-EK-A2RL-01A-11R-A18M-07	gi|310698439|ref|NC_001526.2|	577	1673	+	19	42219142	42220190	+	1522
TCGA-EK-A2RL-01A-11R-A18M-07	gi|310698439|ref|NC_001526.2|	577	1673	+	19	43025718	43026766	+	6
TCGA-EK-A2RL-01A-11R-A18M-07	gi|310698439|ref|NC_001526.2|	577	1673	+	19	42221448	42222496	+	8
TCGA-EK-A2RL-01A-11R-A18M-07	gi|310698439|ref|NC_001526.2|	1	1077	+	19	42223407	42224455	+	80
TCGA-EK-A2RL-01A-11R-A18M-07	gi|310698439|ref|NC_001526.2|	1	1077	+	19	42219142	42220190	+	138
TCGA-EK-A2RL-01A-11R-A18M-07	gi|310698439|ref|NC_001526.2|	1	1077	+	19	42219173	42220221	+	40
TCGA-EK-A2RL-01A-11R-A18M-07	gi|310698439|ref|NC_001526.2|	1	678	+	19	43025673	43026721	-	16
TCGA-EK-A2RL-01A-11R-A18M-07	gi|310698439|ref|NC_001526.2|	1	678	+	19	43093205	43094253	-	5
TCGA-EK-A2RL-01A-11R-A18M-07	gi|310698439|ref|NC_001526.2|	1	1077	+	19	42219141	42220189	+	49
TCGA-EK-A2RL-01A-11R-A18M-07	gi|310698439|ref|NC_001526.2|	1	1077	+	19	42219002	42220050	+	39
TCGA-EK-A2RM-01A-21R-A18M-07	gi|9626069|ref|NC_001357.1|	4027	5123	+	8	76153914	76154962	+	8
TCGA-EK-A2RM-01A-21R-A18M-07	gi|9626069|ref|NC_001357.1|	519	1615	+	8	76155881	76156929	+	50
TCGA-EK-A2RM-01A-21R-A18M-07	gi|9626069|ref|NC_001357.1|	1	1016	+	8	76155881	76156929	+	14
TCGA-EK-A2RO-01A-11R-A18M-07	gi|310698439|ref|NC_001526.2|	1426	2522	+	17	859801	860849	+	5
TCGA-EK-A2RO-01A-11R-A18M-07	gi|310698439|ref|NC_001526.2|	239	1335	+	17	914586	915634	+	7
TCGA-EK-A2RO-01A-11R-A18M-07	gi|310698439|ref|NC_001526.2|	239	1335	+	17	915768	916816	+	112
TCGA-EK-A2RO-01A-11R-A18M-07	gi|310698439|ref|NC_001526.2|	239	1335	+	17	947787	948835	+	8
TCGA-EK-A2RO-01A-11R-A18M-07	gi|310698439|ref|NC_001526.2|	1	683	+	17	915768	916816	+	14
TCGA-EK-A2RO-01A-11R-A18M-07	gi|310698439|ref|NC_001526.2|	1	683	+	17	914586	915634	+	7
TCGA-EK-A3GJ-01A-21R-A213-07	gi|222386|dbj|D90400.1|PPH58	2093	3189	+	3	189047721	189048769	+	45
TCGA-EK-A3GJ-01A-21R-A213-07	gi|222386|dbj|D90400.1|PPH58	263	1359	+	3	189113730	189114778	+	3424
TCGA-EK-A3GJ-01A-21R-A213-07	gi|222386|dbj|D90400.1|PPH58	263	1359	+	3	189126563	189127611	+	331
TCGA-EK-A3GJ-01A-21R-A213-07	gi|222386|dbj|D90400.1|PPH58	263	1359	+	3	189124018	189125066	+	5
TCGA-EK-A3GJ-01A-21R-A213-07	gi|222386|dbj|D90400.1|PPH58	1	1049	-	3	189113672	189114720	+	5
TCGA-EK-A3GJ-01A-21R-A213-07	gi|222386|dbj|D90400.1|PPH58	263	1359	+	3	189119415	189120463	+	25
TCGA-EK-A3GJ-01A-21R-A213-07	gi|222386|dbj|D90400.1|PPH58	263	1359	+	3	189107007	189108055	+	89
TCGA-EK-A3GJ-01A-21R-A213-07	gi|222386|dbj|D90400.1|PPH58	1	688	+	3	189113730	189114778	+	238
TCGA-EK-A3GJ-01A-21R-A213-07	gi|222386|dbj|D90400.1|PPH58	1	688	+	3	189126563	189127611	+	14
TCGA-EK-A3GK-01A-11R-A213-07	gi|310698439|ref|NC_001526.2|	242	1338	+	3	195769089	195770137	+	79
TCGA-EK-A3GM-01A-11R-A213-07	gi|145968370|gb|EF202167.1|	1729	2825	+	1	171612132	171613180	+	25
TCGA-EK-A3GM-01A-11R-A213-07	gi|145968370|gb|EF202167.1|	714	1810	+	1	171607223	171608271	+	1515
TCGA-EK-A3GM-01A-11R-A213-07	gi|145968370|gb|EF202167.1|	714	1810	+	1	171608580	171609628	+	419
TCGA-EK-A3GM-01A-11R-A213-07	gi|145968370|gb|EF202167.1|	714	1810	+	1	171605210	171606258	+	362
TCGA-EK-A3GM-01A-11R-A213-07	gi|145968370|gb|EF202167.1|	289	1385	+	14	102403006	102404054	+	5
TCGA-EK-A3GM-01A-11R-A213-07	gi|145968370|gb|EF202167.1|	289	1385	+	2	151031814	151032862	-	6
TCGA-EK-A3GM-01A-11R-A213-07	gi|145968370|gb|EF202167.1|	271	1367	+	3	196161557	196162605	+	5
TCGA-EK-A3GM-01A-11R-A213-07	gi|145968370|gb|EF202167.1|	714	1810	+	1	171610560	171611608	+	6
TCGA-EK-A3GM-01A-11R-A213-07	gi|145968370|gb|EF202167.1|	714	1810	+	1	171608578	171609626	+	11
TCGA-EK-A3GM-01A-11R-A213-07	gi|145968370|gb|EF202167.1|	118	1214	+	1	171608580	171609628	+	145
TCGA-EK-A3GM-01A-11R-A213-07	gi|145968370|gb|EF202167.1|	118	1214	+	1	171607223	171608271	+	566
TCGA-EK-A3GM-01A-11R-A213-07	gi|145968370|gb|EF202167.1|	118	1214	+	1	171605210	171606258	+	106
TCGA-EK-A3GM-01A-11R-A213-07	gi|145968370|gb|EF202167.1|	118	1214	+	1	171608574	171609622	+	8
TCGA-EK-A3GM-01A-11R-A213-07	gi|145968370|gb|EF202167.1|	1	618	+	1	171608580	171609628	+	9
TCGA-EK-A3GM-01A-11R-A213-07	gi|145968370|gb|EF202167.1|	1	618	+	1	171607223	171608271	+	57
TCGA-EK-A3GM-01A-11R-A213-07	gi|145968370|gb|EF202167.1|	1	618	+	1	171605210	171606258	+	11
TCGA-EK-A3GN-01A-11R-A213-07	gi|310698439|ref|NC_001526.2|	2882	3930	-	9	137247447	137248495	+	399
TCGA-EK-A3GN-01A-11R-A213-07	gi|310698439|ref|NC_001526.2|	1921	3017	+	9	137250381	137251429	+	517
TCGA-EK-A3GN-01A-11R-A213-07	gi|310698439|ref|NC_001526.2|	60	1108	-	MT	9184	10232	+	9
TCGA-EK-A3GN-01A-11R-A213-07	gi|310698439|ref|NC_001526.2|	60	1108	-	MT	4820	5868	+	5
TCGA-EK-A3GN-01A-11R-A213-07	gi|310698439|ref|NC_001526.2|	60	1108	-	MT	14909	15957	+	6
TCGA-EK-A3GN-01A-11R-A213-07	gi|310698439|ref|NC_001526.2|	16	1064	-	9	137249558	137250606	+	5
TCGA-EK-A3GN-01A-11R-A213-07	gi|310698439|ref|NC_001526.2|	435	1531	+	9	137249607	137250655	+	1014
TCGA-EK-A3GN-01A-11R-A213-07	gi|310698439|ref|NC_001526.2|	435	1531	+	9	137247892	137248940	+	22
TCGA-EX-A1H6-01B-11R-A22U-07	gi|310698439|ref|NC_001526.2|	2864	3912	-	9	115983314	115984362	+	59
TCGA-EX-A1H6-01B-11R-A22U-07	gi|310698439|ref|NC_001526.2|	236	1332	+	9	116017917	116018965	+	67
TCGA-EX-A3L1-01A-11R-A32Y-07	gi|145968370|gb|EF202167.1|	1477	2573	+	2	146424168	146425216	+	20
TCGA-EX-A3L1-01A-11R-A32Y-07	gi|145968370|gb|EF202167.1|	295	1391	+	2	146454678	146455726	+	64
TCGA-EX-A3L1-01A-11R-A32Y-07	gi|145968370|gb|EF202167.1|	295	1391	+	2	146434703	146435751	+	1804
TCGA-EX-A3L1-01A-11R-A32Y-07	gi|145968370|gb|EF202167.1|	295	1391	+	2	146481656	146482704	+	10
TCGA-EX-A3L1-01A-11R-A32Y-07	gi|145968370|gb|EF202167.1|	295	1391	+	2	146430968	146432016	+	16
TCGA-EX-A3L1-01A-11R-A32Y-07	gi|145968370|gb|EF202167.1|	295	1391	+	2	146425849	146426897	+	10
TCGA-EX-A3L1-01A-11R-A32Y-07	gi|145968370|gb|EF202167.1|	1	688	+	2	146434703	146435751	+	152
TCGA-EX-A3L1-01A-11R-A32Y-07	gi|145968370|gb|EF202167.1|	1	688	+	2	146454678	146455726	+	12
TCGA-EX-A69L-01A-11R-A32P-07	gi|310698439|ref|NC_001526.2|	2388	3436	-	17	27982196	27983244	+	148
TCGA-EX-A69L-01A-11R-A32P-07	gi|310698439|ref|NC_001526.2|	2388	3436	-	17	27993602	27994650	+	747
TCGA-EX-A69L-01A-11R-A32P-07	gi|310698439|ref|NC_001526.2|	2388	3436	-	17	27998488	27999536	+	18
TCGA-EX-A69L-01A-11R-A32P-07	gi|310698439|ref|NC_001526.2|	2383	3431	-	11	80722360	80723408	+	33
TCGA-EX-A69L-01A-11R-A32P-07	gi|310698439|ref|NC_001526.2|	1168	2264	+	11	80723598	80724646	+	17
TCGA-EX-A69L-01A-11R-A32P-07	gi|310698439|ref|NC_001526.2|	1168	2264	+	2	56550083	56551131	+	50
TCGA-EX-A69L-01A-11R-A32P-07	gi|310698439|ref|NC_001526.2|	659	1755	+	17	28021906	28022954	+	13
TCGA-EX-A69L-01A-11R-A32P-07	gi|310698439|ref|NC_001526.2|	659	1755	+	17	28011072	28012120	+	204
TCGA-EX-A69L-01A-11R-A32P-07	gi|310698439|ref|NC_001526.2|	659	1755	+	17	28029441	28030489	+	46
TCGA-EX-A69L-01A-11R-A32P-07	gi|310698439|ref|NC_001526.2|	659	1755	+	17	27993606	27994654	+	187
TCGA-EX-A69L-01A-11R-A32P-07	gi|310698439|ref|NC_001526.2|	659	1755	+	17	28004124	28005172	+	27
TCGA-EX-A69L-01A-11R-A32P-07	gi|310698439|ref|NC_001526.2|	659	1755	+	17	27981989	27983037	+	61
TCGA-EX-A69L-01A-11R-A32P-07	gi|310698439|ref|NC_001526.2|	659	1755	+	17	27998503	27999551	+	16
TCGA-EX-A69L-01A-11R-A32P-07	gi|310698439|ref|NC_001526.2|	659	1755	+	17	28003264	28004312	+	9
TCGA-EX-A69L-01A-11R-A32P-07	gi|310698439|ref|NC_001526.2|	59	1155	+	17	28011072	28012120	+	106
TCGA-EX-A69L-01A-11R-A32P-07	gi|310698439|ref|NC_001526.2|	59	1155	+	17	27981989	27983037	+	28
TCGA-EX-A69L-01A-11R-A32P-07	gi|310698439|ref|NC_001526.2|	59	1155	+	17	27993606	27994654	+	135
TCGA-EX-A69L-01A-11R-A32P-07	gi|310698439|ref|NC_001526.2|	59	1155	+	17	28029441	28030489	+	14
TCGA-EX-A69L-01A-11R-A32P-07	gi|310698439|ref|NC_001526.2|	59	1155	+	17	28004124	28005172	+	25
TCGA-EX-A69L-01A-11R-A32P-07	gi|310698439|ref|NC_001526.2|	59	1155	+	17	27998503	27999551	+	6
TCGA-EX-A69M-01A-11R-A32P-07	gi|397038|emb|X74481.1|	1586	2682	+	5	148336316	148337364	+	76
TCGA-EX-A69M-01A-11R-A32P-07	gi|397038|emb|X74481.1|	654	1750	+	5	148340527	148341575	+	4082
TCGA-EX-A69M-01A-11R-A32P-07	gi|397038|emb|X74481.1|	654	1750	+	5	148349304	148350352	+	34
TCGA-EX-A69M-01A-11R-A32P-07	gi|397038|emb|X74481.1|	654	1750	+	5	148346383	148347431	+	71
TCGA-EX-A69M-01A-11R-A32P-07	gi|397038|emb|X74481.1|	58	1154	+	5	148340527	148341575	+	531
TCGA-EX-A69M-01A-11R-A32P-07	gi|397038|emb|X74481.1|	58	1154	+	5	148346383	148347431	+	6
TCGA-EX-A8YF-01A-11R-A37O-07	gi|9626069|ref|NC_001357.1|	1110	2206	+	5	158632383	158633431	+	5
TCGA-EX-A8YF-01A-11R-A37O-07	gi|9626069|ref|NC_001357.1|	1110	2206	+	5	158630025	158631073	+	6
TCGA-EX-A8YF-01A-11R-A37O-07	gi|9626069|ref|NC_001357.1|	289	1385	+	5	158630025	158631073	+	626
TCGA-EX-A8YF-01A-11R-A37O-07	gi|9626069|ref|NC_001357.1|	289	1385	+	5	158621189	158622237	+	18
TCGA-EX-A8YF-01A-11R-A37O-07	gi|9626069|ref|NC_001357.1|	1	691	+	5	158630025	158631073	+	150
TCGA-EX-A8YF-01A-11R-A37O-07	gi|9626069|ref|NC_001357.1|	1	691	+	5	158621189	158622237	+	6
TCGA-FU-A23K-01A-11R-A16R-07	gi|9626069|ref|NC_001357.1|	6408	7504	+	8	128296801	128297849	+	14
TCGA-FU-A23K-01A-11R-A16R-07	gi|9626069|ref|NC_001357.1|	2116	3212	+	8	128319544	128320592	+	8
TCGA-FU-A23K-01A-11R-A16R-07	gi|9626069|ref|NC_001357.1|	784	1880	+	8	128301916	128302964	+	3201
TCGA-FU-A23K-01A-11R-A16R-07	gi|9626069|ref|NC_001357.1|	784	1880	+	8	128334754	128335802	+	6
TCGA-FU-A23K-01A-11R-A16R-07	gi|9626069|ref|NC_001357.1|	623	1719	+	10	30900252	30901300	-	12
TCGA-FU-A23K-01A-11R-A16R-07	gi|9626069|ref|NC_001357.1|	784	1880	+	8	128305347	128306395	+	5
TCGA-FU-A23K-01A-11R-A16R-07	gi|9626069|ref|NC_001357.1|	341	1437	+	10	30900317	30901365	+	123
TCGA-FU-A23K-01A-11R-A16R-07	gi|9626069|ref|NC_001357.1|	1	1049	-	8	128301628	128302676	+	7
TCGA-FU-A23K-01A-11R-A16R-07	gi|9626069|ref|NC_001357.1|	341	1437	+	10	29599471	29600519	+	5
TCGA-FU-A23K-01A-11R-A16R-07	gi|9626069|ref|NC_001357.1|	188	1284	+	8	128301916	128302964	+	568
TCGA-FU-A23K-01A-11R-A16R-07	gi|9626069|ref|NC_001357.1|	1	688	+	8	128301916	128302964	+	145
TCGA-FU-A23L-01A-11R-A16R-07	gi|145968370|gb|EF202167.1|	2576	3672	+	8	128319939	128320987	+	53
TCGA-FU-A23L-01A-11R-A16R-07	gi|145968370|gb|EF202167.1|	714	1810	+	8	128301669	128302717	+	4225
TCGA-FU-A23L-01A-11R-A16R-07	gi|145968370|gb|EF202167.1|	714	1810	+	8	128311419	128312467	+	122
TCGA-FU-A23L-01A-11R-A16R-07	gi|145968370|gb|EF202167.1|	714	1810	+	8	128266065	128267113	+	13
TCGA-FU-A23L-01A-11R-A16R-07	gi|145968370|gb|EF202167.1|	118	1214	+	8	128311419	128312467	+	13
TCGA-FU-A23L-01A-11R-A16R-07	gi|145968370|gb|EF202167.1|	118	1214	+	8	128301669	128302717	+	796
TCGA-FU-A23L-01A-11R-A16R-07	gi|145968370|gb|EF202167.1|	1	618	+	8	128301669	128302717	+	77
TCGA-FU-A3HY-01A-11R-A21T-07	gi|310698439|ref|NC_001526.2|	2418	3514	+	13	73954965	73956013	+	9
TCGA-FU-A3HY-01A-11R-A21T-07	gi|310698439|ref|NC_001526.2|	763	1859	+	13	73954965	73956013	+	147
TCGA-FU-A3HY-01A-11R-A21T-07	gi|310698439|ref|NC_001526.2|	763	1859	+	13	73954142	73955190	+	2002
TCGA-FU-A3HY-01A-11R-A21T-07	gi|310698439|ref|NC_001526.2|	241	1337	+	7	145629968	145631016	-	19
TCGA-FU-A3HY-01A-11R-A21T-07	gi|310698439|ref|NC_001526.2|	763	1859	+	13	73952207	73953255	+	3283
TCGA-FU-A3HY-01A-11R-A21T-07	gi|310698439|ref|NC_001526.2|	1	1049	-	13	73951748	73952796	+	8
TCGA-FU-A3HY-01A-11R-A21T-07	gi|310698439|ref|NC_001526.2|	227	1323	+	13	73951404	73952452	-	7
TCGA-FU-A3HY-01A-11R-A21T-07	gi|310698439|ref|NC_001526.2|	200	1296	+	19	43053084	43054132	-	6
TCGA-FU-A3HY-01A-11R-A21T-07	gi|310698439|ref|NC_001526.2|	167	1263	+	13	73954142	73955190	+	2125
TCGA-FU-A3HY-01A-11R-A21T-07	gi|310698439|ref|NC_001526.2|	167	1263	+	13	73952207	73953255	+	2551
TCGA-FU-A3HY-01A-11R-A21T-07	gi|310698439|ref|NC_001526.2|	167	1263	+	13	73892707	73893755	+	5
TCGA-FU-A3HY-01A-11R-A21T-07	gi|310698439|ref|NC_001526.2|	167	1263	+	13	73952197	73953245	+	106
TCGA-FU-A3HY-01A-11R-A21T-07	gi|310698439|ref|NC_001526.2|	1	667	+	13	73952207	73953255	+	80
TCGA-FU-A3HY-01A-11R-A21T-07	gi|310698439|ref|NC_001526.2|	1	667	+	13	73954142	73955190	+	13
TCGA-FU-A3TX-01A-11R-A22U-07	gi|9626069|ref|NC_001357.1|	2929	3977	-	1	203661152	203662200	+	18
TCGA-FU-A3TX-01A-11R-A22U-07	gi|9626069|ref|NC_001357.1|	2929	3977	-	1	203651888	203652936	+	26
TCGA-FU-A3TX-01A-11R-A22U-07	gi|9626069|ref|NC_001357.1|	623	1719	+	1	203668189	203669237	+	43
TCGA-FU-A3TX-01A-11R-A22U-07	gi|9626069|ref|NC_001357.1|	623	1719	+	1	203666843	203667891	+	332
TCGA-FU-A3TX-01A-11R-A22U-07	gi|9626069|ref|NC_001357.1|	9	1105	+	1	203666843	203667891	+	11
TCGA-FU-A3TX-01A-11R-A22U-07	gi|9626069|ref|NC_001357.1|	1	1049	-	1	203651888	203652936	+	32
TCGA-FU-A3WB-01A-11R-A22U-07	gi|310698439|ref|NC_001526.2|	3185	4233	-	3	58147333	58148381	+	81
TCGA-FU-A3WB-01A-11R-A22U-07	gi|310698439|ref|NC_001526.2|	1118	2214	+	3	58147584	58148632	+	9
TCGA-FU-A3WB-01A-11R-A22U-07	gi|310698439|ref|NC_001526.2|	241	1337	+	3	58153740	58154788	+	175
TCGA-FU-A3WB-01A-11R-A22U-07	gi|310698439|ref|NC_001526.2|	241	1337	+	3	58148783	58149831	+	3996
TCGA-FU-A3WB-01A-11R-A22U-07	gi|310698439|ref|NC_001526.2|	241	1337	+	3	58160058	58161106	+	70
TCGA-FU-A3WB-01A-11R-A22U-07	gi|310698439|ref|NC_001526.2|	241	1337	+	3	101270919	101271967	+	10
TCGA-FU-A3WB-01A-11R-A22U-07	gi|310698439|ref|NC_001526.2|	241	1337	+	3	58154812	58155860	+	5
TCGA-FU-A3WB-01A-11R-A22U-07	gi|310698439|ref|NC_001526.2|	219	1315	+	3	58148370	58149418	-	105
TCGA-FU-A3WB-01A-11R-A22U-07	gi|310698439|ref|NC_001526.2|	1	1049	-	3	58144775	58145823	+	18
TCGA-FU-A3WB-01A-11R-A22U-07	gi|310698439|ref|NC_001526.2|	1	684	+	3	58153740	58154788	+	12
TCGA-FU-A3WB-01A-11R-A22U-07	gi|310698439|ref|NC_001526.2|	1	684	+	3	58148783	58149831	+	303
TCGA-FU-A3WB-01A-11R-A22U-07	gi|310698439|ref|NC_001526.2|	1	684	+	3	58160058	58161106	+	15
TCGA-FU-A3YQ-01A-11R-A22U-07	gi|310698439|ref|NC_001526.2|	4795	5843	-	1	206317539	206318587	+	18
TCGA-FU-A3YQ-01A-11R-A22U-07	gi|310698439|ref|NC_001526.2|	1967	3063	+	1	206318678	206319726	+	33
TCGA-FU-A3YQ-01A-11R-A22U-07	gi|310698439|ref|NC_001526.2|	662	1758	+	1	206318678	206319726	+	803
TCGA-FU-A3YQ-01A-11R-A22U-07	gi|310698439|ref|NC_001526.2|	662	1758	+	1	206324783	206325831	+	45
TCGA-FU-A3YQ-01A-11R-A22U-07	gi|310698439|ref|NC_001526.2|	662	1758	+	1	206319756	206320804	+	150
TCGA-FU-A3YQ-01A-11R-A22U-07	gi|310698439|ref|NC_001526.2|	662	1758	+	1	206318676	206319724	+	1798
TCGA-FU-A3YQ-01A-11R-A22U-07	gi|310698439|ref|NC_001526.2|	662	1758	+	1	206317941	206318989	+	850
TCGA-FU-A3YQ-01A-11R-A22U-07	gi|310698439|ref|NC_001526.2|	66	1162	+	1	206318678	206319726	+	87
TCGA-FU-A3YQ-01A-11R-A22U-07	gi|310698439|ref|NC_001526.2|	66	1162	+	1	206317941	206318989	+	754
TCGA-FU-A3YQ-01A-11R-A22U-07	gi|310698439|ref|NC_001526.2|	66	1162	+	1	206319756	206320804	+	32
TCGA-FU-A3YQ-01A-11R-A22U-07	gi|310698439|ref|NC_001526.2|	66	1162	+	1	206324783	206325831	+	6
TCGA-FU-A40J-01A-11R-A24H-07	gi|310698439|ref|NC_001526.2|	5441	6489	-	8	128282447	128283495	+	57
TCGA-FU-A40J-01A-11R-A24H-07	gi|310698439|ref|NC_001526.2|	1769	2817	-	8	128334921	128335969	+	39
TCGA-FU-A40J-01A-11R-A24H-07	gi|310698439|ref|NC_001526.2|	1733	2829	+	8	128337985	128339033	+	629
TCGA-FU-A40J-01A-11R-A24H-07	gi|310698439|ref|NC_001526.2|	1733	2829	+	8	128310072	128311120	+	11
TCGA-FU-A40J-01A-11R-A24H-07	gi|310698439|ref|NC_001526.2|	244	1340	+	8	128302059	128303107	+	2277
TCGA-FU-A40J-01A-11R-A24H-07	gi|310698439|ref|NC_001526.2|	244	1340	+	8	128334850	128335898	+	531
TCGA-FU-A40J-01A-11R-A24H-07	gi|310698439|ref|NC_001526.2|	244	1340	+	8	128305374	128306422	+	33
TCGA-FU-A40J-01A-11R-A24H-07	gi|310698439|ref|NC_001526.2|	1	1049	-	8	128334921	128335969	+	77
TCGA-FU-A40J-01A-11R-A24H-07	gi|310698439|ref|NC_001526.2|	244	1340	+	8	128313224	128314272	+	15
TCGA-FU-A40J-01A-11R-A24H-07	gi|310698439|ref|NC_001526.2|	244	1340	+	8	128307148	128308196	+	26
TCGA-FU-A40J-01A-11R-A24H-07	gi|310698439|ref|NC_001526.2|	244	1340	+	8	128320996	128322044	+	9
TCGA-FU-A40J-01A-11R-A24H-07	gi|310698439|ref|NC_001526.2|	244	1340	+	8	128305255	128306303	+	10
TCGA-FU-A40J-01A-11R-A24H-07	gi|310698439|ref|NC_001526.2|	244	1340	+	8	128301950	128302998	+	6
TCGA-FU-A40J-01A-11R-A24H-07	gi|310698439|ref|NC_001526.2|	1	687	+	8	128334850	128335898	+	473
TCGA-FU-A40J-01A-11R-A24H-07	gi|310698439|ref|NC_001526.2|	1	687	+	8	128302059	128303107	+	732
TCGA-FU-A40J-01A-11R-A24H-07	gi|310698439|ref|NC_001526.2|	1	687	+	8	128304525	128305573	+	9
TCGA-FU-A5XV-01A-11R-A28H-07	gi|9626069|ref|NC_001357.1|	597	1693	+	11	102725543	102726591	+	702
TCGA-FU-A5XV-01A-11R-A28H-07	gi|9626069|ref|NC_001357.1|	597	1693	+	11	102714000	102715048	+	20
TCGA-FU-A5XV-01A-11R-A28H-07	gi|9626069|ref|NC_001357.1|	597	1693	+	11	102713008	102714056	+	21
TCGA-FU-A5XV-01A-11R-A28H-07	gi|9626069|ref|NC_001357.1|	597	1693	+	11	102721649	102722697	+	6
TCGA-FU-A5XV-01A-11R-A28H-07	gi|9626069|ref|NC_001357.1|	1	1097	+	11	102725543	102726591	+	18
TCGA-FU-A770-01A-11R-A33Z-07	gi|310698439|ref|NC_001526.2|	2861	3957	+	13	73917106	73918154	+	1777
TCGA-FU-A770-01A-11R-A33Z-07	gi|310698439|ref|NC_001526.2|	242	1338	+	13	73917106	73918154	+	162
TCGA-FU-A770-01A-11R-A33Z-07	gi|310698439|ref|NC_001526.2|	242	1338	+	13	73913847	73914895	+	80
TCGA-FU-A770-01A-11R-A33Z-07	gi|310698439|ref|NC_001526.2|	242	1338	+	13	73892703	73893751	+	25
TCGA-FU-A770-01A-11R-A33Z-07	gi|310698439|ref|NC_001526.2|	242	1338	+	13	73845115	73846163	+	12
TCGA-FU-A770-01A-11R-A33Z-07	gi|310698439|ref|NC_001526.2|	1	679	+	13	73917106	73918154	+	8
TCGA-GH-A9DA-01A-21R-A37O-07	gi|145968370|gb|EF202167.1|	460	1556	+	13	30635715	30636763	+	116
TCGA-GH-A9DA-01A-21R-A37O-07	gi|145968370|gb|EF202167.1|	460	1556	+	13	30639258	30640306	+	2083
TCGA-GH-A9DA-01A-21R-A37O-07	gi|145968370|gb|EF202167.1|	1	947	+	13	30639258	30640306	+	94
TCGA-HG-A2PA-01A-11R-A213-07	gi|310698439|ref|NC_001526.2|	1215	2311	+	3	189617225	189618273	+	55
TCGA-HG-A2PA-01A-11R-A213-07	gi|310698439|ref|NC_001526.2|	241	1337	+	3	189652704	189653752	+	1031
TCGA-HG-A2PA-01A-11R-A213-07	gi|310698439|ref|NC_001526.2|	241	1337	+	3	189624293	189625341	+	7
TCGA-HG-A2PA-01A-11R-A213-07	gi|310698439|ref|NC_001526.2|	241	1337	+	3	189630643	189631691	+	35
TCGA-HG-A2PA-01A-11R-A213-07	gi|310698439|ref|NC_001526.2|	1	684	+	3	189652704	189653752	+	93
TCGA-HM-A3JJ-01A-21R-A21T-07	gi|310698439|ref|NC_001526.2|	577	1673	+	7	6370227	6371275	+	1548
TCGA-HM-A3JJ-01A-21R-A21T-07	gi|310698439|ref|NC_001526.2|	238	1334	+	9	38526504	38527552	-	50
TCGA-HM-A3JJ-01A-21R-A21T-07	gi|310698439|ref|NC_001526.2|	238	1334	+	9	99883373	99884421	-	64
TCGA-HM-A3JJ-01A-21R-A21T-07	gi|310698439|ref|NC_001526.2|	1	1049	-	7	6387689	6388737	+	7
TCGA-HM-A3JJ-01A-21R-A21T-07	gi|310698439|ref|NC_001526.2|	1	1077	+	7	6370227	6371275	+	396
TCGA-HM-A3JJ-01A-21R-A21T-07	gi|310698439|ref|NC_001526.2|	1	679	+	9	99883373	99884421	-	5
TCGA-HM-A3JK-01A-11R-A32Y-07	gi|333050|gb|M74117.1|PPH35CG	1766	2862	+	4	143581833	143582881	+	56
TCGA-HM-A3JK-01A-11R-A32Y-07	gi|333050|gb|M74117.1|PPH35CG	243	1339	+	4	143581833	143582881	+	5235
TCGA-HM-A3JK-01A-11R-A32Y-07	gi|333050|gb|M74117.1|PPH35CG	243	1339	+	4	143581438	143582486	-	17
TCGA-IR-A3L7-01A-21R-A213-07	gi|9626069|ref|NC_001357.1|	1558	2654	+	8	102627378	102628426	+	119
TCGA-IR-A3L7-01A-21R-A213-07	gi|9626069|ref|NC_001357.1|	714	1810	+	8	102622681	102623729	+	3407
TCGA-IR-A3L7-01A-21R-A213-07	gi|9626069|ref|NC_001357.1|	714	1810	+	8	102624751	102625799	+	128
TCGA-IR-A3L7-01A-21R-A213-07	gi|9626069|ref|NC_001357.1|	1	1049	-	8	102622679	102623727	+	5
TCGA-IR-A3L7-01A-21R-A213-07	gi|9626069|ref|NC_001357.1|	714	1810	+	8	102623615	102624663	+	18
TCGA-IR-A3L7-01A-21R-A213-07	gi|9626069|ref|NC_001357.1|	118	1214	+	8	102622681	102623729	+	509
TCGA-IR-A3L7-01A-21R-A213-07	gi|9626069|ref|NC_001357.1|	118	1214	+	8	102624751	102625799	+	13
TCGA-IR-A3LB-01A-11R-A24H-07	gi|145968370|gb|EF202167.1|	3031	4127	+	6	894729	895777	+	203
TCGA-IR-A3LB-01A-11R-A24H-07	gi|145968370|gb|EF202167.1|	3031	4127	+	6	897958	899006	+	326
TCGA-IR-A3LB-01A-11R-A24H-07	gi|145968370|gb|EF202167.1|	3031	4127	+	6	899493	900541	+	10
TCGA-IR-A3LB-01A-11R-A24H-07	gi|145968370|gb|EF202167.1|	3031	4127	+	6	897902	898950	+	165
TCGA-IR-A3LB-01A-11R-A24H-07	gi|145968370|gb|EF202167.1|	3031	4127	+	6	897309	898357	+	351
TCGA-IR-A3LB-01A-11R-A24H-07	gi|145968370|gb|EF202167.1|	287	1383	+	6	897309	898357	+	9
TCGA-IR-A3LB-01A-11R-A24H-07	gi|145968370|gb|EF202167.1|	1	1049	-	MT	4831	5879	+	5
TCGA-IR-A3LC-01A-11R-A213-07	gi|310698439|ref|NC_001526.2|	708	1804	+	22	46228286	46229334	+	49
TCGA-IR-A3LC-01A-11R-A213-07	gi|310698439|ref|NC_001526.2|	708	1804	+	22	46239203	46240251	+	3835
TCGA-IR-A3LC-01A-11R-A213-07	gi|310698439|ref|NC_001526.2|	708	1804	+	22	46229355	46230403	+	270
TCGA-IR-A3LC-01A-11R-A213-07	gi|310698439|ref|NC_001526.2|	708	1804	+	22	46250968	46252016	+	55
TCGA-IR-A3LC-01A-11R-A213-07	gi|310698439|ref|NC_001526.2|	708	1804	+	22	46271761	46272809	+	7
TCGA-IR-A3LC-01A-11R-A213-07	gi|310698439|ref|NC_001526.2|	708	1804	+	22	46239181	46240229	+	1485
TCGA-IR-A3LC-01A-11R-A213-07	gi|310698439|ref|NC_001526.2|	112	1208	+	22	46239203	46240251	+	50
TCGA-IR-A3LC-01A-11R-A213-07	gi|310698439|ref|NC_001526.2|	112	1208	+	22	46239181	46240229	+	1727
TCGA-IR-A3LC-01A-11R-A213-07	gi|310698439|ref|NC_001526.2|	112	1208	+	22	46229355	46230403	+	58
TCGA-IR-A3LC-01A-11R-A213-07	gi|310698439|ref|NC_001526.2|	112	1208	+	22	46250968	46252016	+	14
TCGA-IR-A3LC-01A-11R-A213-07	gi|310698439|ref|NC_001526.2|	112	1208	+	22	46238419	46239467	+	52
TCGA-IR-A3LC-01A-11R-A213-07	gi|310698439|ref|NC_001526.2|	1	612	+	22	46238419	46239467	+	35
TCGA-IR-A3LH-01A-21R-A213-07	gi|145968370|gb|EF202167.1|	405	1501	+	3	112801678	112802726	+	90
TCGA-IR-A3LH-01A-21R-A213-07	gi|145968370|gb|EF202167.1|	405	1501	+	3	112800858	112801906	+	21
TCGA-IR-A3LH-01A-21R-A213-07	gi|145968370|gb|EF202167.1|	405	1501	+	3	112807597	112808645	+	1764
TCGA-IR-A3LH-01A-21R-A213-07	gi|145968370|gb|EF202167.1|	405	1501	+	3	112862252	112863300	+	25
TCGA-IR-A3LH-01A-21R-A213-07	gi|145968370|gb|EF202167.1|	405	1501	+	3	112816199	112817247	+	24
TCGA-IR-A3LH-01A-21R-A213-07	gi|145968370|gb|EF202167.1|	405	1501	+	3	112804068	112805116	+	10
TCGA-IR-A3LH-01A-21R-A213-07	gi|145968370|gb|EF202167.1|	1	694	+	3	112807597	112808645	+	101
TCGA-IR-A3LK-01A-12R-A213-07	gi|333048|gb|J04353.1|PPH31A	5612	6660	-	10	99484252	99485300	+	6
TCGA-IR-A3LK-01A-12R-A213-07	gi|333048|gb|J04353.1|PPH31A	965	2061	+	10	99499073	99500121	+	196
TCGA-IR-A3LK-01A-12R-A213-07	gi|333048|gb|J04353.1|PPH31A	243	1339	+	10	99497467	99498515	+	404
TCGA-IR-A3LK-01A-12R-A213-07	gi|333048|gb|J04353.1|PPH31A	243	1339	+	10	99498347	99499395	+	642
TCGA-IR-A3LK-01A-12R-A213-07	gi|333048|gb|J04353.1|PPH31A	243	1339	+	10	99488694	99489742	+	51
TCGA-IR-A3LK-01A-12R-A213-07	gi|333048|gb|J04353.1|PPH31A	1	1049	-	10	99485362	99486410	+	5
TCGA-IR-A3LK-01A-12R-A213-07	gi|333048|gb|J04353.1|PPH31A	1	656	+	10	99498347	99499395	+	5
TCGA-JW-A5VG-01A-11R-A28H-07	gi|557236|emb|X77858.1|	4818	5866	-	3	189662562	189663610	+	31
TCGA-JW-A5VG-01A-11R-A28H-07	gi|557236|emb|X77858.1|	1719	2815	+	3	189634250	189635298	+	89
TCGA-JW-A5VG-01A-11R-A28H-07	gi|557236|emb|X77858.1|	665	1761	+	3	189652624	189653672	+	1345
TCGA-JW-A5VG-01A-11R-A28H-07	gi|557236|emb|X77858.1|	665	1761	+	3	189648907	189649955	+	8
TCGA-JW-A5VG-01A-11R-A28H-07	gi|557236|emb|X77858.1|	665	1761	+	3	189655434	189656482	+	9
TCGA-JW-A5VG-01A-11R-A28H-07	gi|557236|emb|X77858.1|	198	1294	+	3	189652282	189653330	-	7
TCGA-JW-A5VG-01A-11R-A28H-07	gi|557236|emb|X77858.1|	665	1761	+	3	189660394	189661442	+	5
TCGA-JW-A5VG-01A-11R-A28H-07	gi|557236|emb|X77858.1|	69	1165	+	3	189652624	189653672	+	288
TCGA-JW-A5VI-01A-11R-A28H-07	gi|138374746|gb|EF177177.1|	55	1151	+	3	177140932	177141980	+	45
TCGA-JW-A5VJ-01A-11R-A28H-07	gi|9626069|ref|NC_001357.1|	1646	2742	+	8	87087753	87088801	+	9
TCGA-JW-A5VJ-01A-11R-A28H-07	gi|9626069|ref|NC_001357.1|	289	1385	+	8	87076224	87077272	+	349
TCGA-JW-A5VJ-01A-11R-A28H-07	gi|9626069|ref|NC_001357.1|	289	1385	+	8	87060357	87061405	+	124
TCGA-JW-A5VJ-01A-11R-A28H-07	gi|9626069|ref|NC_001357.1|	289	1385	+	8	87085764	87086812	+	118
TCGA-JW-A5VJ-01A-11R-A28H-07	gi|9626069|ref|NC_001357.1|	289	1385	+	8	87086770	87087818	+	5
TCGA-JW-A5VK-01A-11R-A28H-07	gi|310698439|ref|NC_001526.2|	218	1314	+	16	88762551	88763599	+	13
TCGA-JW-A5VL-01A-11R-A28H-07	gi|310698439|ref|NC_001526.2|	1	1049	-	16	88763190	88764238	+	558
TCGA-JW-A5VL-01A-11R-A28H-07	gi|310698439|ref|NC_001526.2|	1	1049	-	16	88759994	88761042	+	19
TCGA-JW-A5VL-01A-11R-A28H-07	gi|310698439|ref|NC_001526.2|	905	2001	+	16	88762689	88763737	+	1475
TCGA-JW-A5VL-01A-11R-A28H-07	gi|310698439|ref|NC_001526.2|	244	1340	+	16	88762689	88763737	+	20711
TCGA-JW-A5VL-01A-11R-A28H-07	gi|310698439|ref|NC_001526.2|	1	1049	-	16	88762560	88763608	+	14
TCGA-JW-A5VL-01A-11R-A28H-07	gi|310698439|ref|NC_001526.2|	244	1340	+	16	88761621	88762669	+	6
TCGA-JW-A5VL-01A-11R-A28H-07	gi|310698439|ref|NC_001526.2|	1	686	+	16	88762689	88763737	+	57
TCGA-JW-A852-01A-11R-A352-07	gi|310698439|ref|NC_001526.2|	2878	3974	+	4	87480641	87481689	+	21
TCGA-JX-A3PZ-01A-11R-A32Y-07	gi|145968370|gb|EF202167.1|	2936	4032	+	13	73987435	73988483	+	1360
TCGA-JX-A3PZ-01A-11R-A32Y-07	gi|145968370|gb|EF202167.1|	2936	4032	+	13	73990177	73991225	+	174
TCGA-JX-A3PZ-01A-11R-A32Y-07	gi|145968370|gb|EF202167.1|	2936	4032	+	13	73990121	73991169	+	178
TCGA-JX-A3PZ-01A-11R-A32Y-07	gi|145968370|gb|EF202167.1|	290	1386	+	13	73987435	73988483	+	59
TCGA-JX-A3PZ-01A-11R-A32Y-07	gi|145968370|gb|EF202167.1|	290	1386	+	13	73990177	73991225	+	9
TCGA-JX-A3Q0-01A-11R-A32Y-07	gi|333048|gb|J04353.1|PPH31A	2122	3218	+	6	29906877	29907925	+	348
TCGA-JX-A3Q0-01A-11R-A32Y-07	gi|333048|gb|J04353.1|PPH31A	2105	3201	+	2	18170050	18171098	-	16
TCGA-JX-A3Q0-01A-11R-A32Y-07	gi|333048|gb|J04353.1|PPH31A	239	1335	+	6	29906877	29907925	+	1276
TCGA-JX-A3Q0-01A-11R-A32Y-07	gi|333048|gb|J04353.1|PPH31A	239	1335	+	6	29909706	29910754	+	35
TCGA-JX-A3Q0-01A-11R-A32Y-07	gi|333048|gb|J04353.1|PPH31A	1	667	+	6	29909706	29910754	+	59
TCGA-JX-A5QV-01A-22R-A28H-07	gi|310698439|ref|NC_001526.2|	6624	7672	-	19	45263066	45264114	+	1011
TCGA-JX-A5QV-01A-22R-A28H-07	gi|310698439|ref|NC_001526.2|	6625	7673	-	3	33227398	33228446	+	6
TCGA-JX-A5QV-01A-22R-A28H-07	gi|310698439|ref|NC_001526.2|	6624	7672	-	19	19623831	19624879	+	17
TCGA-JX-A5QV-01A-22R-A28H-07	gi|310698439|ref|NC_001526.2|	6624	7672	-	11	5567747	5568795	-	10
TCGA-JX-A5QV-01A-22R-A28H-07	gi|310698439|ref|NC_001526.2|	6624	7672	-	8	102571740	102572788	+	10
TCGA-JX-A5QV-01A-22R-A28H-07	gi|310698439|ref|NC_001526.2|	6624	7672	-	3	55000189	55001237	-	11
TCGA-JX-A5QV-01A-22R-A28H-07	gi|310698439|ref|NC_001526.2|	6624	7672	-	19	45263044	45264092	-	88
TCGA-JX-A5QV-01A-22R-A28H-07	gi|310698439|ref|NC_001526.2|	6624	7672	-	1	44284261	44285309	+	26
TCGA-JX-A5QV-01A-22R-A28H-07	gi|310698439|ref|NC_001526.2|	6624	7672	-	8	29580385	29581433	+	9
TCGA-JX-A5QV-01A-22R-A28H-07	gi|310698439|ref|NC_001526.2|	6624	7672	-	1	27272710	27273758	-	5
TCGA-JX-A5QV-01A-22R-A28H-07	gi|310698439|ref|NC_001526.2|	6626	7674	-	20	14783654	14784702	+	7
TCGA-JX-A5QV-01A-22R-A28H-07	gi|310698439|ref|NC_001526.2|	6624	7672	-	5	140945807	140946855	-	8
TCGA-JX-A5QV-01A-22R-A28H-07	gi|310698439|ref|NC_001526.2|	6624	7672	-	19	45261460	45262508	+	744
TCGA-JX-A5QV-01A-22R-A28H-07	gi|310698439|ref|NC_001526.2|	6625	7673	-	3	125043806	125044854	+	10
TCGA-JX-A5QV-01A-22R-A28H-07	gi|310698439|ref|NC_001526.2|	6625	7673	-	6	76686665	76687713	-	8
TCGA-JX-A5QV-01A-22R-A28H-07	gi|310698439|ref|NC_001526.2|	6514	7562	-	11	57423080	57424128	+	7
TCGA-JX-A5QV-01A-22R-A28H-07	gi|310698439|ref|NC_001526.2|	6625	7673	-	6	45397173	45398221	-	17
TCGA-JX-A5QV-01A-22R-A28H-07	gi|310698439|ref|NC_001526.2|	6627	7675	-	12	32816357	32817405	+	8
TCGA-JX-A5QV-01A-22R-A28H-07	gi|310698439|ref|NC_001526.2|	6624	7672	-	16	15594877	15595925	-	15
TCGA-JX-A5QV-01A-22R-A28H-07	gi|310698439|ref|NC_001526.2|	6624	7672	-	7	138788860	138789908	-	7
TCGA-JX-A5QV-01A-22R-A28H-07	gi|310698439|ref|NC_001526.2|	6624	7672	-	7	102024697	102025745	-	8
TCGA-JX-A5QV-01A-22R-A28H-07	gi|310698439|ref|NC_001526.2|	6624	7672	-	13	100400172	100401220	+	76
TCGA-JX-A5QV-01A-22R-A28H-07	gi|310698439|ref|NC_001526.2|	6514	7562	-	11	66152090	66153138	+	75
TCGA-JX-A5QV-01A-22R-A28H-07	gi|310698439|ref|NC_001526.2|	6624	7672	-	19	54404190	54405238	-	8
TCGA-JX-A5QV-01A-22R-A28H-07	gi|310698439|ref|NC_001526.2|	6624	7672	-	6	151768444	151769492	+	22
TCGA-JX-A5QV-01A-22R-A28H-07	gi|310698439|ref|NC_001526.2|	6624	7672	-	7	150701510	150702558	-	13
TCGA-JX-A5QV-01A-22R-A28H-07	gi|310698439|ref|NC_001526.2|	6624	7672	-	12	83221217	83222265	-	39
TCGA-JX-A5QV-01A-22R-A28H-07	gi|310698439|ref|NC_001526.2|	6625	7673	-	3	140063587	140064635	+	6
TCGA-JX-A5QV-01A-22R-A28H-07	gi|310698439|ref|NC_001526.2|	6624	7672	-	4	38764411	38765459	-	6
TCGA-JX-A5QV-01A-22R-A28H-07	gi|310698439|ref|NC_001526.2|	6624	7672	-	1	223888944	223889992	+	10
TCGA-JX-A5QV-01A-22R-A28H-07	gi|310698439|ref|NC_001526.2|	6624	7672	-	10	94084962	94086010	+	12
TCGA-JX-A5QV-01A-22R-A28H-07	gi|310698439|ref|NC_001526.2|	6630	7678	-	14	81554838	81555886	+	8
TCGA-JX-A5QV-01A-22R-A28H-07	gi|310698439|ref|NC_001526.2|	6624	7672	-	5	43382448	43383496	+	6
TCGA-JX-A5QV-01A-22R-A28H-07	gi|310698439|ref|NC_001526.2|	6624	7672	-	12	1055851	1056899	-	6
TCGA-JX-A5QV-01A-22R-A28H-07	gi|310698439|ref|NC_001526.2|	6624	7672	-	1	238013446	238014494	+	8
TCGA-JX-A5QV-01A-22R-A28H-07	gi|310698439|ref|NC_001526.2|	6278	7326	-	9	24678036	24679084	-	77
TCGA-JX-A5QV-01A-22R-A28H-07	gi|310698439|ref|NC_001526.2|	6624	7672	-	19	19623916	19624964	-	15
TCGA-JX-A5QV-01A-22R-A28H-07	gi|310698439|ref|NC_001526.2|	6624	7672	-	3	140757625	140758673	-	10
TCGA-JX-A5QV-01A-22R-A28H-07	gi|310698439|ref|NC_001526.2|	6625	7673	-	9	134413903	134414951	+	7
TCGA-JX-A5QV-01A-22R-A28H-07	gi|310698439|ref|NC_001526.2|	6624	7672	-	X	73483908	73484956	-	50
TCGA-JX-A5QV-01A-22R-A28H-07	gi|310698439|ref|NC_001526.2|	6625	7673	-	7	150701441	150702489	+	22
TCGA-JX-A5QV-01A-22R-A28H-07	gi|310698439|ref|NC_001526.2|	6626	7674	-	15	41974968	41976016	+	25
TCGA-JX-A5QV-01A-22R-A28H-07	gi|310698439|ref|NC_001526.2|	6624	7672	-	10	20172364	20173412	+	24
TCGA-JX-A5QV-01A-22R-A28H-07	gi|310698439|ref|NC_001526.2|	6624	7672	-	17	4967552	4968600	-	5
TCGA-JX-A5QV-01A-22R-A28H-07	gi|310698439|ref|NC_001526.2|	6624	7672	-	1	207027927	207028975	+	5
TCGA-JX-A5QV-01A-22R-A28H-07	gi|310698439|ref|NC_001526.2|	6624	7672	-	7	74848597	74849645	-	11
TCGA-JX-A5QV-01A-22R-A28H-07	gi|310698439|ref|NC_001526.2|	6627	7675	-	13	48721526	48722574	-	17
TCGA-JX-A5QV-01A-22R-A28H-07	gi|310698439|ref|NC_001526.2|	6624	7672	-	19	36608230	36609278	-	11
TCGA-JX-A5QV-01A-22R-A28H-07	gi|310698439|ref|NC_001526.2|	6626	7674	-	15	29951530	29952578	+	7
TCGA-JX-A5QV-01A-22R-A28H-07	gi|310698439|ref|NC_001526.2|	6625	7673	-	9	24677965	24679013	+	82
TCGA-JX-A5QV-01A-22R-A28H-07	gi|310698439|ref|NC_001526.2|	6624	7672	-	4	145973385	145974433	-	11
TCGA-JX-A5QV-01A-22R-A28H-07	gi|310698439|ref|NC_001526.2|	6624	7672	-	17	79784420	79785468	-	33
TCGA-JX-A5QV-01A-22R-A28H-07	gi|310698439|ref|NC_001526.2|	6624	7672	-	1	223889039	223890087	-	35
TCGA-JX-A5QV-01A-22R-A28H-07	gi|310698439|ref|NC_001526.2|	6625	7673	-	3	141697960	141699008	+	13
TCGA-JX-A5QV-01A-22R-A28H-07	gi|310698439|ref|NC_001526.2|	6625	7673	-	6	99576057	99577105	-	18
TCGA-JX-A5QV-01A-22R-A28H-07	gi|310698439|ref|NC_001526.2|	6626	7674	-	15	90971614	90972662	+	9
TCGA-JX-A5QV-01A-22R-A28H-07	gi|310698439|ref|NC_001526.2|	6624	7672	-	5	43382542	43383590	-	5
TCGA-JX-A5QV-01A-22R-A28H-07	gi|310698439|ref|NC_001526.2|	6624	7672	-	19	36608154	36609202	+	17
TCGA-JX-A5QV-01A-22R-A28H-07	gi|310698439|ref|NC_001526.2|	6624	7672	-	1	26548324	26549372	+	67
TCGA-JX-A5QV-01A-22R-A28H-07	gi|310698439|ref|NC_001526.2|	6624	7672	-	21	21342498	21343546	+	7
TCGA-JX-A5QV-01A-22R-A28H-07	gi|310698439|ref|NC_001526.2|	6514	7562	-	11	5567659	5568707	+	99
TCGA-JX-A5QV-01A-22R-A28H-07	gi|310698439|ref|NC_001526.2|	6624	7672	-	1	245067518	245068566	+	5
TCGA-JX-A5QV-01A-22R-A28H-07	gi|310698439|ref|NC_001526.2|	6624	7672	-	1	243409045	243410093	+	6
TCGA-JX-A5QV-01A-22R-A28H-07	gi|310698439|ref|NC_001526.2|	6624	7672	-	3	150190425	150191473	-	5
TCGA-JX-A5QV-01A-22R-A28H-07	gi|310698439|ref|NC_001526.2|	6624	7672	-	5	137225355	137226403	-	7
TCGA-JX-A5QV-01A-22R-A28H-07	gi|310698439|ref|NC_001526.2|	6624	7672	-	6	134819353	134820401	+	60
TCGA-JX-A5QV-01A-22R-A28H-07	gi|310698439|ref|NC_001526.2|	6627	7675	-	12	117315233	117316281	+	8
TCGA-JX-A5QV-01A-22R-A28H-07	gi|310698439|ref|NC_001526.2|	6278	7326	-	9	79620583	79621631	-	19
TCGA-JX-A5QV-01A-22R-A28H-07	gi|310698439|ref|NC_001526.2|	6627	7675	-	15	78896700	78897748	-	9
TCGA-JX-A5QV-01A-22R-A28H-07	gi|310698439|ref|NC_001526.2|	6626	7674	-	15	75701409	75702457	+	11
TCGA-JX-A5QV-01A-22R-A28H-07	gi|310698439|ref|NC_001526.2|	6624	7672	-	7	68833043	68834091	-	8
TCGA-JX-A5QV-01A-22R-A28H-07	gi|310698439|ref|NC_001526.2|	6624	7672	-	3	39586914	39587962	-	24
TCGA-JX-A5QV-01A-22R-A28H-07	gi|310698439|ref|NC_001526.2|	6626	7674	-	20	30563684	30564732	+	10
TCGA-JX-A5QV-01A-22R-A28H-07	gi|310698439|ref|NC_001526.2|	6624	7672	-	21	22436806	22437854	+	10
TCGA-JX-A5QV-01A-22R-A28H-07	gi|310698439|ref|NC_001526.2|	6624	7672	-	10	17611072	17612120	+	5
TCGA-JX-A5QV-01A-22R-A28H-07	gi|310698439|ref|NC_001526.2|	6624	7672	-	16	8924341	8925389	-	6
TCGA-JX-A5QV-01A-22R-A28H-07	gi|310698439|ref|NC_001526.2|	6624	7672	-	1	54463753	54464801	-	32
TCGA-JX-A5QV-01A-22R-A28H-07	gi|310698439|ref|NC_001526.2|	6627	7675	-	21	40767958	40769006	-	11
TCGA-JX-A5QV-01A-22R-A28H-07	gi|310698439|ref|NC_001526.2|	6278	7326	-	9	132656697	132657745	-	8
TCGA-JX-A5QV-01A-22R-A28H-07	gi|310698439|ref|NC_001526.2|	6624	7672	-	12	102026857	102027905	-	10
TCGA-JX-A5QV-01A-22R-A28H-07	gi|310698439|ref|NC_001526.2|	6627	7675	-	8	86203228	86204276	-	8
TCGA-JX-A5QV-01A-22R-A28H-07	gi|310698439|ref|NC_001526.2|	6624	7672	-	1	62218687	62219735	+	7
TCGA-JX-A5QV-01A-22R-A28H-07	gi|310698439|ref|NC_001526.2|	6507	7555	-	X	3086444	3087492	+	9
TCGA-JX-A5QV-01A-22R-A28H-07	gi|310698439|ref|NC_001526.2|	6625	7673	-	2	235487252	235488300	-	28
TCGA-JX-A5QV-01A-22R-A28H-07	gi|310698439|ref|NC_001526.2|	6624	7672	-	5	178641826	178642874	-	15
TCGA-JX-A5QV-01A-22R-A28H-07	gi|310698439|ref|NC_001526.2|	6625	7673	-	2	177666769	177667817	-	26
TCGA-JX-A5QV-01A-22R-A28H-07	gi|310698439|ref|NC_001526.2|	6624	7672	-	5	140621902	140622950	+	11
TCGA-JX-A5QV-01A-22R-A28H-07	gi|310698439|ref|NC_001526.2|	6624	7672	-	7	99854909	99855957	-	5
TCGA-JX-A5QV-01A-22R-A28H-07	gi|310698439|ref|NC_001526.2|	6625	7673	-	7	75432619	75433667	+	28
TCGA-JX-A5QV-01A-22R-A28H-07	gi|310698439|ref|NC_001526.2|	6624	7672	-	3	13459665	13460713	-	13
TCGA-JX-A5QV-01A-22R-A28H-07	gi|310698439|ref|NC_001526.2|	6624	7672	-	6	7125680	7126728	+	42
TCGA-JX-A5QV-01A-22R-A28H-07	gi|310698439|ref|NC_001526.2|	6045	7093	-	17	2657814	2658862	+	27
TCGA-JX-A5QV-01A-22R-A28H-07	gi|310698439|ref|NC_001526.2|	6624	7672	-	4	2521833	2522881	-	6
TCGA-JX-A5QV-01A-22R-A28H-07	gi|310698439|ref|NC_001526.2|	6514	7562	-	11	57868742	57869790	+	5
TCGA-JX-A5QV-01A-22R-A28H-07	gi|310698439|ref|NC_001526.2|	6624	7672	-	4	184325820	184326868	+	12
TCGA-JX-A5QV-01A-22R-A28H-07	gi|310698439|ref|NC_001526.2|	6630	7678	-	14	39539565	39540613	+	5
TCGA-JX-A5QV-01A-22R-A28H-07	gi|310698439|ref|NC_001526.2|	6624	7672	-	13	28993357	28994405	+	18
TCGA-JX-A5QV-01A-22R-A28H-07	gi|310698439|ref|NC_001526.2|	6625	7673	-	6	26548464	26549512	-	5
TCGA-JX-A5QV-01A-22R-A28H-07	gi|310698439|ref|NC_001526.2|	6624	7672	-	17	79552048	79553096	-	5
TCGA-JX-A5QV-01A-22R-A28H-07	gi|310698439|ref|NC_001526.2|	6538	7586	-	20	50057646	50058694	-	10
TCGA-JX-A5QV-01A-22R-A28H-07	gi|310698439|ref|NC_001526.2|	6624	7672	-	19	17139564	17140612	-	6
TCGA-JX-A5QV-01A-22R-A28H-07	gi|310698439|ref|NC_001526.2|	6625	7673	-	7	94839257	94840305	+	5
TCGA-JX-A5QV-01A-22R-A28H-07	gi|310698439|ref|NC_001526.2|	6538	7586	-	20	29861238	29862286	-	11
TCGA-JX-A5QV-01A-22R-A28H-07	gi|310698439|ref|NC_001526.2|	6624	7672	-	1	153644506	153645554	+	13
TCGA-JX-A5QV-01A-22R-A28H-07	gi|310698439|ref|NC_001526.2|	6624	7672	-	1	46964204	46965252	+	28
TCGA-JX-A5QV-01A-22R-A28H-07	gi|310698439|ref|NC_001526.2|	6624	7672	-	X	153435191	153436239	-	7
TCGA-JX-A5QV-01A-22R-A28H-07	gi|310698439|ref|NC_001526.2|	6624	7672	-	14	38806505	38807553	-	17
TCGA-JX-A5QV-01A-22R-A28H-07	gi|310698439|ref|NC_001526.2|	6624	7672	-	3	29657354	29658402	-	20
TCGA-JX-A5QV-01A-22R-A28H-07	gi|310698439|ref|NC_001526.2|	6045	7093	-	17	42318885	42319933	+	5
TCGA-JX-A5QV-01A-22R-A28H-07	gi|310698439|ref|NC_001526.2|	6045	7093	-	17	27198407	27199455	+	12
TCGA-JX-A5QV-01A-22R-A28H-07	gi|310698439|ref|NC_001526.2|	6625	7673	-	3	130675919	130676967	+	5
TCGA-JX-A5QV-01A-22R-A28H-07	gi|310698439|ref|NC_001526.2|	6624	7672	-	4	99417895	99418943	-	10
TCGA-JX-A5QV-01A-22R-A28H-07	gi|310698439|ref|NC_001526.2|	6627	7675	-	10	74410735	74411783	-	5
TCGA-JX-A5QV-01A-22R-A28H-07	gi|310698439|ref|NC_001526.2|	6627	7675	-	13	28993441	28994489	-	44
TCGA-JX-A5QV-01A-22R-A28H-07	gi|310698439|ref|NC_001526.2|	6626	7674	-	20	10671892	10672940	+	5
TCGA-JX-A5QV-01A-22R-A28H-07	gi|310698439|ref|NC_001526.2|	6624	7672	-	1	147073544	147074592	-	27
TCGA-JX-A5QV-01A-22R-A28H-07	gi|310698439|ref|NC_001526.2|	6507	7555	-	X	132428253	132429301	+	7
TCGA-JX-A5QV-01A-22R-A28H-07	gi|310698439|ref|NC_001526.2|	6627	7675	-	12	93782557	93783605	+	8
TCGA-JX-A5QV-01A-22R-A28H-07	gi|310698439|ref|NC_001526.2|	6627	7675	-	8	70929249	70930297	-	18
TCGA-JX-A5QV-01A-22R-A28H-07	gi|310698439|ref|NC_001526.2|	6624	7672	-	18	55327274	55328322	+	7
TCGA-JX-A5QV-01A-22R-A28H-07	gi|310698439|ref|NC_001526.2|	6630	7678	-	14	38806422	38807470	+	10
TCGA-JX-A5QV-01A-22R-A28H-07	gi|310698439|ref|NC_001526.2|	6045	7093	-	17	1078019	1079067	+	17
TCGA-JX-A5QV-01A-22R-A28H-07	gi|310698439|ref|NC_001526.2|	6624	7672	-	5	81557183	81558231	-	11
TCGA-JX-A5QV-01A-22R-A28H-07	gi|310698439|ref|NC_001526.2|	6624	7672	-	1	62661021	62662069	+	16
TCGA-JX-A5QV-01A-22R-A28H-07	gi|310698439|ref|NC_001526.2|	6624	7672	-	5	159740600	159741648	-	10
TCGA-JX-A5QV-01A-22R-A28H-07	gi|310698439|ref|NC_001526.2|	6624	7672	-	X	9427418	9428466	-	6
TCGA-JX-A5QV-01A-22R-A28H-07	gi|310698439|ref|NC_001526.2|	6624	7672	-	19	58874607	58875655	-	9
TCGA-JX-A5QV-01A-22R-A28H-07	gi|310698439|ref|NC_001526.2|	6624	7672	-	7	19385142	19386190	-	5
TCGA-JX-A5QV-01A-22R-A28H-07	gi|310698439|ref|NC_001526.2|	6624	7672	-	4	139931626	139932674	+	9
TCGA-JX-A5QV-01A-22R-A28H-07	gi|310698439|ref|NC_001526.2|	6624	7672	-	2	198216472	198217520	+	7
TCGA-JX-A5QV-01A-22R-A28H-07	gi|310698439|ref|NC_001526.2|	6625	7673	-	2	96610137	96611185	-	5
TCGA-JX-A5QV-01A-22R-A28H-07	gi|310698439|ref|NC_001526.2|	6627	7675	-	12	119873854	119874902	+	5
TCGA-JX-A5QV-01A-22R-A28H-07	gi|310698439|ref|NC_001526.2|	6624	7672	-	X	66961149	66962197	-	7
TCGA-JX-A5QV-01A-22R-A28H-07	gi|310698439|ref|NC_001526.2|	6627	7675	-	15	42664471	42665519	-	15
TCGA-JX-A5QV-01A-22R-A28H-07	gi|310698439|ref|NC_001526.2|	6624	7672	-	12	93782640	93783688	-	8
TCGA-JX-A5QV-01A-22R-A28H-07	gi|310698439|ref|NC_001526.2|	6624	7672	-	10	29564400	29565448	+	6
TCGA-JX-A5QV-01A-22R-A28H-07	gi|310698439|ref|NC_001526.2|	6624	7672	-	3	160397665	160398713	-	9
TCGA-JX-A5QV-01A-22R-A28H-07	gi|310698439|ref|NC_001526.2|	6625	7673	-	2	25721463	25722511	-	22
TCGA-JX-A5QV-01A-22R-A28H-07	gi|310698439|ref|NC_001526.2|	6624	7672	-	X	35882954	35884002	-	9
TCGA-JX-A5QV-01A-22R-A28H-07	gi|310698439|ref|NC_001526.2|	6625	7673	-	2	50946206	50947254	-	5
TCGA-JX-A5QV-01A-22R-A28H-07	gi|310698439|ref|NC_001526.2|	6624	7672	-	1	239508347	239509395	+	11
TCGA-JX-A5QV-01A-22R-A28H-07	gi|310698439|ref|NC_001526.2|	6624	7672	-	8	28452555	28453603	+	22
TCGA-JX-A5QV-01A-22R-A28H-07	gi|310698439|ref|NC_001526.2|	6624	7672	-	1	26363220	26364268	+	5
TCGA-JX-A5QV-01A-22R-A28H-07	gi|310698439|ref|NC_001526.2|	6624	7672	-	19	57482785	57483833	+	8
TCGA-JX-A5QV-01A-22R-A28H-07	gi|310698439|ref|NC_001526.2|	6624	7672	-	10	33598691	33599739	+	7
TCGA-JX-A5QV-01A-22R-A28H-07	gi|310698439|ref|NC_001526.2|	6624	7672	-	11	49230215	49231263	-	5
TCGA-JX-A5QV-01A-22R-A28H-07	gi|310698439|ref|NC_001526.2|	6624	7672	-	5	180477464	180478512	-	5
TCGA-JX-A5QV-01A-22R-A28H-07	gi|310698439|ref|NC_001526.2|	6627	7675	-	15	64065010	64066058	-	5
TCGA-JX-A5QV-01A-22R-A28H-07	gi|310698439|ref|NC_001526.2|	6627	7675	-	13	29912119	29913167	-	7
TCGA-JX-A5QV-01A-22R-A28H-07	gi|310698439|ref|NC_001526.2|	6625	7673	-	3	25481575	25482623	+	10
TCGA-JX-A5QV-01A-22R-A28H-07	gi|310698439|ref|NC_001526.2|	6278	7326	-	9	91069748	91070796	-	10
TCGA-JX-A5QV-01A-22R-A28H-07	gi|310698439|ref|NC_001526.2|	6624	7672	-	1	236845420	236846468	+	6
TCGA-JX-A5QV-01A-22R-A28H-07	gi|310698439|ref|NC_001526.2|	6507	7555	-	X	28435981	28437029	+	10
TCGA-JX-A5QV-01A-22R-A28H-07	gi|310698439|ref|NC_001526.2|	6624	7672	-	3	11535913	11536961	-	7
TCGA-JX-A5QV-01A-22R-A28H-07	gi|310698439|ref|NC_001526.2|	6045	7093	-	17	79784333	79785381	+	13
TCGA-JX-A5QV-01A-22R-A28H-07	gi|310698439|ref|NC_001526.2|	6278	7326	-	9	127540424	127541472	-	5
TCGA-JX-A5QV-01A-22R-A28H-07	gi|310698439|ref|NC_001526.2|	6627	7675	-	12	109777482	109778530	+	9
TCGA-JX-A5QV-01A-22R-A28H-07	gi|310698439|ref|NC_001526.2|	6624	7672	-	X	73837329	73838377	-	7
TCGA-JX-A5QV-01A-22R-A28H-07	gi|310698439|ref|NC_001526.2|	6624	7672	-	X	1366066	1367114	-	7
TCGA-JX-A5QV-01A-22R-A28H-07	gi|310698439|ref|NC_001526.2|	6627	7675	-	13	100400255	100401303	-	11
TCGA-JX-A5QV-01A-22R-A28H-07	gi|310698439|ref|NC_001526.2|	6624	7672	-	16	83839002	83840050	-	5
TCGA-JX-A5QV-01A-22R-A28H-07	gi|310698439|ref|NC_001526.2|	6626	7674	-	20	50057562	50058610	+	15
TCGA-JX-A5QV-01A-22R-A28H-07	gi|310698439|ref|NC_001526.2|	6624	7672	-	6	48306304	48307352	+	6
TCGA-JX-A5QV-01A-22R-A28H-07	gi|310698439|ref|NC_001526.2|	6538	7586	-	20	35152671	35153719	-	5
TCGA-JX-A5QV-01A-22R-A28H-07	gi|310698439|ref|NC_001526.2|	6624	7672	-	19	58281020	58282068	+	10
TCGA-JX-A5QV-01A-22R-A28H-07	gi|310698439|ref|NC_001526.2|	6625	7673	-	6	51419672	51420720	-	6
TCGA-JX-A5QV-01A-22R-A28H-07	gi|310698439|ref|NC_001526.2|	6624	7672	-	X	48320372	48321420	-	5
TCGA-JX-A5QV-01A-22R-A28H-07	gi|310698439|ref|NC_001526.2|	6624	7672	-	18	21183983	21185031	+	11
TCGA-JX-A5QV-01A-22R-A28H-07	gi|310698439|ref|NC_001526.2|	6627	7675	-	8	17746402	17747450	-	5
TCGA-JX-A5QV-01A-22R-A28H-07	gi|310698439|ref|NC_001526.2|	6625	7673	-	7	112017479	112018527	+	5
TCGA-JX-A5QV-01A-22R-A28H-07	gi|310698439|ref|NC_001526.2|	6624	7672	-	2	74218935	74219983	+	5
TCGA-JX-A5QV-01A-22R-A28H-07	gi|310698439|ref|NC_001526.2|	6626	7674	-	15	63571502	63572550	+	6
TCGA-JX-A5QV-01A-22R-A28H-07	gi|310698439|ref|NC_001526.2|	6624	7672	-	1	53107543	53108591	+	6
TCGA-JX-A5QV-01A-22R-A28H-07	gi|310698439|ref|NC_001526.2|	6624	7672	-	X	44590898	44591946	-	5
TCGA-JX-A5QV-01A-22R-A28H-07	gi|310698439|ref|NC_001526.2|	6630	7678	-	14	35577708	35578756	+	7
TCGA-JX-A5QV-01A-22R-A28H-07	gi|310698439|ref|NC_001526.2|	6625	7673	-	6	7125766	7126814	-	14
TCGA-JX-A5QV-01A-22R-A28H-07	gi|310698439|ref|NC_001526.2|	6507	7555	-	X	6988124	6989172	+	6
TCGA-JX-A5QV-01A-22R-A28H-07	gi|310698439|ref|NC_001526.2|	6624	7672	-	10	6489817	6490865	+	12
TCGA-JX-A5QV-01A-22R-A28H-07	gi|310698439|ref|NC_001526.2|	6624	7672	-	19	6148450	6149498	-	5
TCGA-JX-A5QV-01A-22R-A28H-07	gi|310698439|ref|NC_001526.2|	6624	7672	-	2	235487155	235488203	+	8
TCGA-JX-A5QV-01A-22R-A28H-07	gi|310698439|ref|NC_001526.2|	6045	7093	-	17	35611377	35612425	+	5
TCGA-JX-A5QV-01A-22R-A28H-07	gi|310698439|ref|NC_001526.2|	6507	7555	-	X	24808998	24810046	+	9
TCGA-JX-A5QV-01A-22R-A28H-07	gi|310698439|ref|NC_001526.2|	6632	7680	-	22	43764421	43765469	+	8
TCGA-JX-A5QV-01A-22R-A28H-07	gi|310698439|ref|NC_001526.2|	6624	7672	-	16	79587341	79588389	-	5
TCGA-JX-A5QV-01A-22R-A28H-07	gi|310698439|ref|NC_001526.2|	6624	7672	-	X	153510128	153511176	-	7
TCGA-JX-A5QV-01A-22R-A28H-07	gi|310698439|ref|NC_001526.2|	6624	7672	-	5	60032876	60033924	+	8
TCGA-JX-A5QV-01A-22R-A28H-07	gi|310698439|ref|NC_001526.2|	6625	7673	-	7	75333059	75334107	+	6
TCGA-JX-A5QV-01A-22R-A28H-07	gi|310698439|ref|NC_001526.2|	5142	6190	-	19	45261460	45262508	+	6
TCGA-JX-A5QV-01A-22R-A28H-07	gi|310698439|ref|NC_001526.2|	5154	6202	-	11	120665903	120666951	+	11
TCGA-JX-A5QV-01A-22R-A28H-07	gi|310698439|ref|NC_001526.2|	2203	3251	-	11	120689988	120691036	+	872
TCGA-JX-A5QV-01A-22R-A28H-07	gi|310698439|ref|NC_001526.2|	2203	3251	-	11	120365451	120366499	+	10
TCGA-JX-A5QV-01A-22R-A28H-07	gi|310698439|ref|NC_001526.2|	2203	3251	-	11	120685546	120686594	+	99
TCGA-JX-A5QV-01A-22R-A28H-07	gi|310698439|ref|NC_001526.2|	2203	3251	-	11	120697500	120698548	+	13
TCGA-JX-A5QV-01A-22R-A28H-07	gi|310698439|ref|NC_001526.2|	681	1729	-	11	120697500	120698548	+	57
TCGA-JX-A5QV-01A-22R-A28H-07	gi|310698439|ref|NC_001526.2|	553	1649	+	11	120675212	120676260	+	18
TCGA-JX-A5QV-01A-22R-A28H-07	gi|310698439|ref|NC_001526.2|	553	1649	+	11	120689987	120691035	+	178
TCGA-JX-A5QV-01A-22R-A28H-07	gi|310698439|ref|NC_001526.2|	553	1649	+	11	120685920	120686968	+	256
TCGA-JX-A5QV-01A-22R-A28H-07	gi|310698439|ref|NC_001526.2|	553	1649	+	11	120665466	120666514	+	15
TCGA-JX-A5QV-01A-22R-A28H-07	gi|310698439|ref|NC_001526.2|	227	1323	+	16	88762551	88763599	+	11
TCGA-JX-A5QV-01A-22R-A28H-07	gi|310698439|ref|NC_001526.2|	1	1050	+	11	120689987	120691035	+	43
TCGA-JX-A5QV-01A-22R-A28H-07	gi|310698439|ref|NC_001526.2|	1	1050	+	11	120685920	120686968	+	18
TCGA-LP-A4AU-01A-32R-A32Y-07	gi|9626069|ref|NC_001357.1|	827	1923	+	5	58649959	58651007	+	166
TCGA-LP-A4AU-01A-32R-A32Y-07	gi|9626069|ref|NC_001357.1|	827	1923	+	5	58649282	58650330	+	94
TCGA-LP-A4AU-01A-32R-A32Y-07	gi|9626069|ref|NC_001357.1|	827	1923	+	5	58662509	58663557	+	182
TCGA-LP-A4AU-01A-32R-A32Y-07	gi|9626069|ref|NC_001357.1|	827	1923	+	5	58652182	58653230	+	11
TCGA-LP-A4AU-01A-32R-A32Y-07	gi|9626069|ref|NC_001357.1|	231	1327	+	5	58662509	58663557	+	122
TCGA-LP-A4AU-01A-32R-A32Y-07	gi|9626069|ref|NC_001357.1|	231	1327	+	5	58649959	58651007	+	6
TCGA-LP-A4AW-01A-11R-A24H-07	gi|310698439|ref|NC_001526.2|	297	1393	+	19	39360009	39361057	+	330
TCGA-LP-A4AW-01A-11R-A24H-07	gi|310698439|ref|NC_001526.2|	297	1393	+	19	39363854	39364902	+	44
TCGA-LP-A4AW-01A-11R-A24H-07	gi|310698439|ref|NC_001526.2|	297	1393	+	19	39366244	39367292	+	15
TCGA-LP-A4AW-01A-11R-A24H-07	gi|310698439|ref|NC_001526.2|	297	1393	+	19	39375753	39376801	+	9
TCGA-LP-A4AW-01A-11R-A24H-07	gi|310698439|ref|NC_001526.2|	1	684	+	19	39363854	39364902	+	28
TCGA-LP-A4AX-01A-12R-A24H-07	gi|310698439|ref|NC_001526.2|	2887	3935	-	6	29865237	29866285	+	38
TCGA-LP-A5U2-01A-11R-A28H-07	gi|310698439|ref|NC_001526.2|	5920	6968	-	8	128753975	128755023	+	46
TCGA-LP-A5U2-01A-11R-A28H-07	gi|310698439|ref|NC_001526.2|	2255	3351	+	8	128754270	128755318	+	8
TCGA-LP-A5U2-01A-11R-A28H-07	gi|310698439|ref|NC_001526.2|	1857	2953	+	18	60989683	60990731	+	196
TCGA-LP-A5U2-01A-11R-A28H-07	gi|310698439|ref|NC_001526.2|	1857	2953	+	18	60902578	60903626	+	6
TCGA-LP-A5U2-01A-11R-A28H-07	gi|310698439|ref|NC_001526.2|	692	1788	+	18	60903571	60904619	+	180
TCGA-LP-A5U2-01A-11R-A28H-07	gi|310698439|ref|NC_001526.2|	692	1788	+	18	60782946	60783994	+	13
TCGA-LP-A5U2-01A-11R-A28H-07	gi|310698439|ref|NC_001526.2|	692	1788	+	18	60986172	60987220	+	11
TCGA-LP-A5U2-01A-11R-A28H-07	gi|310698439|ref|NC_001526.2|	692	1788	+	18	60795343	60796391	+	5
TCGA-LP-A5U2-01A-11R-A28H-07	gi|310698439|ref|NC_001526.2|	692	1788	+	18	60986126	60987174	+	5
TCGA-LP-A5U2-01A-11R-A28H-07	gi|310698439|ref|NC_001526.2|	95	1191	+	18	60903571	60904619	+	88
TCGA-LP-A5U2-01A-11R-A28H-07	gi|310698439|ref|NC_001526.2|	95	1191	+	18	60782946	60783994	+	5
TCGA-LP-A5U2-01A-11R-A28H-07	gi|310698439|ref|NC_001526.2|	95	1191	+	18	60985544	60986592	+	18
TCGA-LP-A5U3-01A-11R-A28H-07	gi|310698439|ref|NC_001526.2|	4845	5893	-	17	37885869	37886917	+	477
TCGA-LP-A5U3-01A-11R-A28H-07	gi|310698439|ref|NC_001526.2|	4864	5960	+	17	37886130	37887178	+	12
TCGA-LP-A5U3-01A-11R-A28H-07	gi|310698439|ref|NC_001526.2|	242	1338	+	17	37865045	37866093	+	17
TCGA-LP-A5U3-01A-11R-A28H-07	gi|310698439|ref|NC_001526.2|	242	1338	+	17	37864145	37865193	+	381
TCGA-LP-A5U3-01A-11R-A28H-07	gi|310698439|ref|NC_001526.2|	242	1338	+	17	37862784	37863832	+	1513
TCGA-LP-A5U3-01A-11R-A28H-07	gi|310698439|ref|NC_001526.2|	242	1338	+	17	37898320	37899368	+	1183
TCGA-LP-A5U3-01A-11R-A28H-07	gi|310698439|ref|NC_001526.2|	242	1338	+	17	37893751	37894799	+	19
TCGA-LP-A5U3-01A-11R-A28H-07	gi|310698439|ref|NC_001526.2|	242	1338	+	17	37879625	37880673	+	314
TCGA-LP-A5U3-01A-11R-A28H-07	gi|310698439|ref|NC_001526.2|	242	1338	+	17	37880518	37881566	+	15
TCGA-LP-A5U3-01A-11R-A28H-07	gi|310698439|ref|NC_001526.2|	242	1338	+	17	37855194	37856242	+	17
TCGA-LP-A5U3-01A-11R-A28H-07	gi|310698439|ref|NC_001526.2|	242	1338	+	17	37888940	37889988	+	21
TCGA-LP-A5U3-01A-11R-A28H-07	gi|310698439|ref|NC_001526.2|	242	1338	+	17	37887910	37888958	+	6
TCGA-LP-A5U3-01A-11R-A28H-07	gi|310698439|ref|NC_001526.2|	242	1338	+	17	37895780	37896828	+	6
TCGA-LP-A5U3-01A-11R-A28H-07	gi|310698439|ref|NC_001526.2|	1	676	+	17	37862784	37863832	+	13
TCGA-LP-A7HU-01A-11R-A33Z-07	gi|310698439|ref|NC_001526.2|	4550	5598	-	8	128911125	128912173	+	6
TCGA-LP-A7HU-01A-11R-A33Z-07	gi|310698439|ref|NC_001526.2|	4550	5598	-	8	128684473	128685521	+	8
TCGA-LP-A7HU-01A-11R-A33Z-07	gi|310698439|ref|NC_001526.2|	3408	4504	+	20	30283114	30284162	+	15
TCGA-LP-A7HU-01A-11R-A33Z-07	gi|310698439|ref|NC_001526.2|	2338	3386	-	8	128806465	128807513	+	7
TCGA-LP-A7HU-01A-11R-A33Z-07	gi|310698439|ref|NC_001526.2|	2338	3386	-	8	128807665	128808713	+	6
TCGA-LP-A7HU-01A-11R-A33Z-07	gi|310698439|ref|NC_001526.2|	2338	3386	-	8	128902601	128903649	+	5
TCGA-LP-A7HU-01A-11R-A33Z-07	gi|310698439|ref|NC_001526.2|	1	1049	-	8	128807665	128808713	+	6
TCGA-LP-A7HU-01A-11R-A33Z-07	gi|310698439|ref|NC_001526.2|	1	1048	+	8	128808641	128809689	+	33
TCGA-LP-A7HU-01A-11R-A33Z-07	gi|310698439|ref|NC_001526.2|	1	1048	+	8	128807668	128808716	+	7
TCGA-MA-AA3W-01A-11R-A38B-07	gi|310698439|ref|NC_001526.2|	1102	2198	+	10	102898058	102899106	+	167
TCGA-MA-AA3W-01A-11R-A38B-07	gi|310698439|ref|NC_001526.2|	296	1392	+	10	102896629	102897677	+	249
TCGA-MA-AA3W-01A-11R-A38B-07	gi|310698439|ref|NC_001526.2|	296	1392	+	10	102896218	102897266	+	25
TCGA-MA-AA3W-01A-11R-A38B-07	gi|310698439|ref|NC_001526.2|	296	1392	+	10	102886219	102887267	+	79
TCGA-MA-AA3W-01A-11R-A38B-07	gi|310698439|ref|NC_001526.2|	296	1392	+	10	102849822	102850870	+	7
TCGA-MA-AA3W-01A-11R-A38B-07	gi|310698439|ref|NC_001526.2|	296	1392	+	10	102874359	102875407	+	6
TCGA-MA-AA3W-01A-11R-A38B-07	gi|310698439|ref|NC_001526.2|	296	1392	+	10	102896051	102897099	+	6
TCGA-MA-AA3Y-01A-11R-A38B-07	gi|333245|gb|M62849.1|PPHT39	308	1404	+	12	125026936	125027984	+	13
TCGA-MA-AA3Y-01A-11R-A38B-07	gi|333245|gb|M62849.1|PPHT39	308	1404	+	12	125028203	125029251	+	41
TCGA-MA-AA3Z-01A-11R-A38B-07	gi|310698439|ref|NC_001526.2|	730	1826	+	13	74279966	74281014	+	101
TCGA-MA-AA3Z-01A-11R-A38B-07	gi|310698439|ref|NC_001526.2|	730	1826	+	13	74269410	74270458	+	457
TCGA-MA-AA3Z-01A-11R-A38B-07	gi|310698439|ref|NC_001526.2|	730	1826	+	13	74278143	74279191	+	70
TCGA-MA-AA3Z-01A-11R-A38B-07	gi|310698439|ref|NC_001526.2|	133	1229	+	13	74279966	74281014	+	22
TCGA-MA-AA3Z-01A-11R-A38B-07	gi|310698439|ref|NC_001526.2|	133	1229	+	13	74278143	74279191	+	23
TCGA-MA-AA3Z-01A-11R-A38B-07	gi|310698439|ref|NC_001526.2|	133	1229	+	13	74269410	74270458	+	181
TCGA-MA-AA3Z-01A-11R-A38B-07	gi|310698439|ref|NC_001526.2|	1	631	+	13	74269410	74270458	+	90
TCGA-MA-AA41-01A-11R-A38B-07	gi|310698439|ref|NC_001526.2|	2200	3248	-	20	40112610	40113658	+	370
TCGA-MA-AA41-01A-11R-A38B-07	gi|310698439|ref|NC_001526.2|	2200	3248	-	20	40121939	40122987	+	248
TCGA-MA-AA41-01A-11R-A38B-07	gi|310698439|ref|NC_001526.2|	2200	3248	-	20	40111532	40112580	+	209
TCGA-MA-AA41-01A-11R-A38B-07	gi|310698439|ref|NC_001526.2|	2200	3248	-	20	40125474	40126522	+	5
TCGA-MA-AA41-01A-11R-A38B-07	gi|310698439|ref|NC_001526.2|	2695	3791	+	20	40120289	40121337	+	13
TCGA-MA-AA41-01A-11R-A38B-07	gi|310698439|ref|NC_001526.2|	612	1708	+	20	40120289	40121337	+	1221
TCGA-MA-AA41-01A-11R-A38B-07	gi|310698439|ref|NC_001526.2|	217	1265	-	20	40120724	40121772	+	199
TCGA-MA-AA41-01A-11R-A38B-07	gi|310698439|ref|NC_001526.2|	612	1708	+	20	40118023	40119071	+	169
TCGA-MA-AA41-01A-11R-A38B-07	gi|310698439|ref|NC_001526.2|	612	1708	+	20	40116604	40117652	+	5
TCGA-MA-AA41-01A-11R-A38B-07	gi|310698439|ref|NC_001526.2|	16	1112	+	20	40120289	40121337	+	688
TCGA-MA-AA41-01A-11R-A38B-07	gi|310698439|ref|NC_001526.2|	16	1112	+	20	40118023	40119071	+	129
TCGA-MA-AA41-01A-11R-A38B-07	gi|310698439|ref|NC_001526.2|	16	1112	+	20	40116604	40117652	+	6
TCGA-MU-A51Y-01A-11R-A26T-07	gi|310698439|ref|NC_001526.2|	570	1666	+	8	80830744	80831792	+	1261
TCGA-MU-A51Y-01A-11R-A26T-07	gi|310698439|ref|NC_001526.2|	570	1666	+	8	80870034	80871082	+	316
TCGA-MU-A51Y-01A-11R-A26T-07	gi|310698439|ref|NC_001526.2|	570	1666	+	8	80875529	80876577	+	7
TCGA-MU-A51Y-01A-11R-A26T-07	gi|310698439|ref|NC_001526.2|	1	1070	+	8	80830744	80831792	+	112
TCGA-MU-A51Y-01A-11R-A26T-07	gi|310698439|ref|NC_001526.2|	1	1070	+	8	80870034	80871082	+	9
TCGA-MU-A5YI-01A-11R-A32P-07	gi|310698439|ref|NC_001526.2|	3185	4233	-	6	26122959	26124007	+	53
TCGA-MU-A5YI-01A-11R-A32P-07	gi|310698439|ref|NC_001526.2|	365	1461	+	6	26114727	26115775	+	470
TCGA-MU-A5YI-01A-11R-A32P-07	gi|310698439|ref|NC_001526.2|	365	1461	+	6	26090931	26091979	+	5
TCGA-MU-A5YI-01A-11R-A32P-07	gi|310698439|ref|NC_001526.2|	365	1461	+	6	26107660	26108708	+	5
TCGA-MU-A5YI-01A-11R-A32P-07	gi|310698439|ref|NC_001526.2|	1	684	+	6	26114727	26115775	+	15
TCGA-MY-A5BD-01A-11R-A26T-07	gi|310698439|ref|NC_001526.2|	3370	4466	+	14	68616471	68617519	+	382
TCGA-MY-A5BD-01A-11R-A26T-07	gi|310698439|ref|NC_001526.2|	3365	4461	+	14	68616061	68617109	-	71
TCGA-MY-A5BE-01A-21R-A26T-07	gi|310698439|ref|NC_001526.2|	4060	5156	+	9	97846501	97847549	+	8
TCGA-MY-A913-01A-11R-A37O-07	gi|145968370|gb|EF202167.1|	2464	3512	-	3	190091754	190092802	+	3001
TCGA-MY-A913-01A-11R-A37O-07	gi|145968370|gb|EF202167.1|	2464	3512	-	3	190088666	190089714	+	2006
TCGA-MY-A913-01A-11R-A37O-07	gi|145968370|gb|EF202167.1|	2464	3512	-	3	190057592	190058640	+	18
TCGA-MY-A913-01A-11R-A37O-07	gi|145968370|gb|EF202167.1|	2464	3512	-	3	190088661	190089709	+	464
TCGA-MY-A913-01A-11R-A37O-07	gi|145968370|gb|EF202167.1|	2464	3512	-	3	190088151	190089199	+	27
TCGA-MY-A913-01A-11R-A37O-07	gi|145968370|gb|EF202167.1|	2464	3512	-	3	190097289	190098337	+	243
TCGA-MY-A913-01A-11R-A37O-07	gi|145968370|gb|EF202167.1|	1884	2980	+	3	190051410	190052458	+	31
TCGA-MY-A913-01A-11R-A37O-07	gi|145968370|gb|EF202167.1|	1263	2359	+	3	190054498	190055546	+	10
TCGA-MY-A913-01A-11R-A37O-07	gi|145968370|gb|EF202167.1|	636	1732	+	3	190088148	190089196	+	594
TCGA-MY-A913-01A-11R-A37O-07	gi|145968370|gb|EF202167.1|	636	1732	+	3	190091916	190092964	+	37
TCGA-MY-A913-01A-11R-A37O-07	gi|145968370|gb|EF202167.1|	289	1385	+	3	190088177	190089225	-	16
TCGA-MY-A913-01A-11R-A37O-07	gi|145968370|gb|EF202167.1|	636	1732	+	3	190053475	190054523	+	7
TCGA-MY-A913-01A-11R-A37O-07	gi|145968370|gb|EF202167.1|	39	1135	+	3	190088148	190089196	+	83
TCGA-MY-A913-01A-11R-A37O-07	gi|145968370|gb|EF202167.1|	39	1135	+	3	190091916	190092964	+	12
TCGA-PN-A8MA-01A-11R-A36F-07	gi|310698439|ref|NC_001526.2|	6788	7836	-	14	37986136	37987184	+	6
TCGA-PN-A8MA-01A-11R-A36F-07	gi|310698439|ref|NC_001526.2|	2880	3976	+	14	37130596	37131644	+	306
TCGA-PN-A8MA-01A-11R-A36F-07	gi|310698439|ref|NC_001526.2|	236	1332	+	14	37130596	37131644	+	57
TCGA-Q1-A5R2-01A-11R-A28H-07	gi|310698439|ref|NC_001526.2|	5661	6709	-	1	15666101	15667149	+	6
TCGA-Q1-A5R2-01A-11R-A28H-07	gi|310698439|ref|NC_001526.2|	1518	2614	+	1	15665937	15666985	+	313
TCGA-Q1-A5R2-01A-11R-A28H-07	gi|310698439|ref|NC_001526.2|	640	1736	+	1	15665363	15666411	+	6585
TCGA-Q1-A5R2-01A-11R-A28H-07	gi|310698439|ref|NC_001526.2|	640	1736	+	1	15655585	15656633	+	402
TCGA-Q1-A5R2-01A-11R-A28H-07	gi|310698439|ref|NC_001526.2|	640	1736	+	1	15650351	15651399	+	141
TCGA-Q1-A5R2-01A-11R-A28H-07	gi|310698439|ref|NC_001526.2|	640	1736	+	1	15657954	15659002	+	5
TCGA-Q1-A5R2-01A-11R-A28H-07	gi|310698439|ref|NC_001526.2|	640	1736	+	1	15664823	15665871	+	8
TCGA-Q1-A5R2-01A-11R-A28H-07	gi|310698439|ref|NC_001526.2|	44	1140	+	1	15665363	15666411	+	967
TCGA-Q1-A5R2-01A-11R-A28H-07	gi|310698439|ref|NC_001526.2|	44	1140	+	1	15664823	15665871	+	39
TCGA-Q1-A5R2-01A-11R-A28H-07	gi|310698439|ref|NC_001526.2|	44	1140	+	1	15655585	15656633	+	41
TCGA-Q1-A5R2-01A-11R-A28H-07	gi|310698439|ref|NC_001526.2|	44	1140	+	1	15650351	15651399	+	18
TCGA-Q1-A5R2-01A-11R-A28H-07	gi|310698439|ref|NC_001526.2|	44	1140	+	1	15664810	15665858	+	95
TCGA-Q1-A5R2-01A-11R-A28H-07	gi|310698439|ref|NC_001526.2|	44	1140	+	1	15664806	15665854	+	6
TCGA-Q1-A5R3-01A-11R-A28H-07	gi|9626069|ref|NC_001357.1|	293	1389	+	13	73987136	73988184	+	2429
TCGA-Q1-A5R3-01A-11R-A28H-07	gi|9626069|ref|NC_001357.1|	293	1389	+	13	73819020	73820068	+	5
TCGA-Q1-A5R3-01A-11R-A28H-07	gi|9626069|ref|NC_001357.1|	1	689	+	13	73987136	73988184	+	16
TCGA-Q1-A6DT-01A-11R-A32P-07	gi|310698439|ref|NC_001526.2|	6456	7504	-	1	55793790	55794838	+	20
TCGA-Q1-A6DT-01A-11R-A32P-07	gi|310698439|ref|NC_001526.2|	3549	4645	+	1	55799751	55800799	+	12
TCGA-Q1-A6DT-01A-11R-A32P-07	gi|310698439|ref|NC_001526.2|	1	1049	-	1	57096154	57097202	+	17
TCGA-Q1-A6DT-01A-11R-A32P-07	gi|310698439|ref|NC_001526.2|	1	1049	-	1	55771928	55772976	+	10
TCGA-Q1-A6DT-01A-11R-A32P-07	gi|310698439|ref|NC_001526.2|	1542	2590	-	6	107349487	107350535	+	738
TCGA-Q1-A6DT-01A-11R-A32P-07	gi|310698439|ref|NC_001526.2|	1542	2590	-	6	107351109	107352157	+	889
TCGA-Q1-A6DT-01A-11R-A32P-07	gi|310698439|ref|NC_001526.2|	1	1049	-	1	55775628	55776676	+	219
TCGA-Q1-A6DT-01A-11R-A32P-07	gi|310698439|ref|NC_001526.2|	1	1049	-	1	55773172	55774220	+	313
TCGA-Q1-A6DT-01A-11R-A32P-07	gi|310698439|ref|NC_001526.2|	1	1049	-	1	57110602	57111650	+	14
TCGA-Q1-A6DT-01A-11R-A32P-07	gi|310698439|ref|NC_001526.2|	2543	3591	-	19	56303220	56304268	+	54
TCGA-Q1-A6DT-01A-11R-A32P-07	gi|310698439|ref|NC_001526.2|	2209	3257	-	8	48910320	48911368	+	24
TCGA-Q1-A6DT-01A-11R-A32P-07	gi|310698439|ref|NC_001526.2|	2543	3591	-	19	38422900	38423948	+	15
TCGA-Q1-A6DT-01A-11R-A32P-07	gi|310698439|ref|NC_001526.2|	2543	3591	-	19	56306911	56307959	+	5
TCGA-Q1-A6DT-01A-11R-A32P-07	gi|310698439|ref|NC_001526.2|	1542	2590	-	6	107353055	107354103	+	279
TCGA-Q1-A6DT-01A-11R-A32P-07	gi|310698439|ref|NC_001526.2|	1	1049	-	1	55775605	55776653	+	24
TCGA-Q1-A6DT-01A-11R-A32P-07	gi|310698439|ref|NC_001526.2|	1542	2590	-	6	107349477	107350525	+	8
TCGA-Q1-A6DT-01A-11R-A32P-07	gi|310698439|ref|NC_001526.2|	1	1049	-	1	55765310	55766358	+	11
TCGA-Q1-A6DT-01A-11R-A32P-07	gi|310698439|ref|NC_001526.2|	1558	2606	-	2	114565669	114566717	-	11
TCGA-Q1-A6DT-01A-11R-A32P-07	gi|310698439|ref|NC_001526.2|	1583	2631	-	6	107353145	107354193	-	9
TCGA-Q1-A6DT-01A-11R-A32P-07	gi|310698439|ref|NC_001526.2|	1	1049	-	1	55799327	55800375	+	32
TCGA-Q1-A6DT-01A-11R-A32P-07	gi|310698439|ref|NC_001526.2|	1	1049	-	19	38422900	38423948	+	147
TCGA-Q1-A6DT-01A-11R-A32P-07	gi|310698439|ref|NC_001526.2|	1	1049	-	19	38432222	38433270	+	81
TCGA-Q1-A6DT-01A-11R-A32P-07	gi|310698439|ref|NC_001526.2|	1	1049	-	19	38428325	38429373	+	49
TCGA-Q1-A6DT-01A-11R-A32P-07	gi|310698439|ref|NC_001526.2|	1	1049	-	19	38432221	38433269	+	18
TCGA-Q1-A6DW-01A-11R-A32P-07	gi|310698439|ref|NC_001526.2|	1450	2546	+	20	14560628	14561676	+	91
TCGA-Q1-A6DW-01A-11R-A32P-07	gi|310698439|ref|NC_001526.2|	250	1346	+	20	14560628	14561676	+	9634
TCGA-Q1-A6DW-01A-11R-A32P-07	gi|310698439|ref|NC_001526.2|	250	1346	+	20	14560447	14561495	+	8
TCGA-Q1-A6DW-01A-11R-A32P-07	gi|310698439|ref|NC_001526.2|	1	678	+	20	14560628	14561676	+	37
TCGA-Q1-A73O-01A-11R-A32P-07	gi|145968370|gb|EF202167.1|	2203	3299	+	2	78566673	78567721	+	6
TCGA-Q1-A73O-01A-11R-A32P-07	gi|9626069|ref|NC_001357.1|	2555	3651	+	2	78566674	78567722	+	1112
TCGA-Q1-A73O-01A-11R-A32P-07	gi|9626069|ref|NC_001357.1|	884	1980	+	2	78560993	78562041	+	8
TCGA-Q1-A73O-01A-11R-A32P-07	gi|9626069|ref|NC_001357.1|	289	1385	+	X	28847151	28848199	+	8
TCGA-Q1-A73O-01A-11R-A32P-07	gi|9626069|ref|NC_001357.1|	288	1384	+	2	78560993	78562041	+	541
TCGA-Q1-A73O-01A-11R-A32P-07	gi|9626069|ref|NC_001357.1|	288	1384	+	2	78565818	78566866	+	8
TCGA-Q1-A73O-01A-11R-A32P-07	gi|9626069|ref|NC_001357.1|	288	1384	+	2	78549204	78550252	+	5
TCGA-Q1-A73O-01A-11R-A32P-07	gi|9626069|ref|NC_001357.1|	630	1726	+	15	49505991	49507039	+	15
TCGA-Q1-A73O-01A-11R-A32P-07	gi|9626069|ref|NC_001357.1|	287	1383	+	X	28847241	28848289	-	45
TCGA-Q1-A73O-01A-11R-A32P-07	gi|9626069|ref|NC_001357.1|	287	1383	+	17	15913252	15914300	+	24
TCGA-Q1-A73O-01A-11R-A32P-07	gi|9626069|ref|NC_001357.1|	288	1384	+	2	78562842	78563890	+	32
TCGA-Q1-A73O-01A-11R-A32P-07	gi|9626069|ref|NC_001357.1|	281	1377	+	7	101557242	101558290	+	19
TCGA-Q1-A73O-01A-11R-A32P-07	gi|9626069|ref|NC_001357.1|	630	1726	+	15	96947131	96948179	+	119
TCGA-Q1-A73O-01A-11R-A32P-07	gi|9626069|ref|NC_001357.1|	277	1373	+	5	58007921	58008969	-	14
TCGA-Q1-A73O-01A-11R-A32P-07	gi|9626069|ref|NC_001357.1|	274	1370	+	19	4408040	4409088	-	15
TCGA-Q1-A73O-01A-11R-A32P-07	gi|9626069|ref|NC_001357.1|	288	1384	+	2	78564288	78565336	+	9
TCGA-Q1-A73O-01A-11R-A32P-07	gi|9626069|ref|NC_001357.1|	276	1372	+	2	41174747	41175795	-	15
TCGA-Q1-A73O-01A-11R-A32P-07	gi|9626069|ref|NC_001357.1|	256	1352	+	12	60640203	60641251	-	5
TCGA-Q1-A73O-01A-11R-A32P-07	gi|9626069|ref|NC_001357.1|	288	1384	+	2	20688633	20689681	+	62
TCGA-Q1-A73O-01A-11R-A32P-07	gi|9626069|ref|NC_001357.1|	485	1581	+	12	7368055	7369103	+	5
TCGA-Q1-A73O-01A-11R-A32P-07	gi|9626069|ref|NC_001357.1|	288	1384	+	2	78560992	78562040	+	5
TCGA-Q1-A73O-01A-11R-A32P-07	gi|9626069|ref|NC_001357.1|	16	1112	+	15	96947131	96948179	+	5
TCGA-Q1-A73O-01A-11R-A32P-07	gi|9626069|ref|NC_001357.1|	1	689	+	2	78560993	78562041	+	6
TCGA-Q1-A73P-01A-11R-A32P-07	gi|145968370|gb|EF202167.1|	2268	3316	-	1	1117908	1118956	+	29
TCGA-Q1-A73P-01A-11R-A32P-07	gi|9626069|ref|NC_001357.1|	5169	6217	-	1	1114162	1115210	+	215
TCGA-Q1-A73P-01A-11R-A32P-07	gi|9626069|ref|NC_001357.1|	5169	6217	-	1	1120264	1121312	+	38
TCGA-Q1-A73P-01A-11R-A32P-07	gi|9626069|ref|NC_001357.1|	3393	4489	+	1	1111254	1112302	+	156
TCGA-Q1-A73P-01A-11R-A32P-07	gi|9626069|ref|NC_001357.1|	2065	3113	-	1	1118047	1119095	+	1911
TCGA-Q1-A73P-01A-11R-A32P-07	gi|9626069|ref|NC_001357.1|	2065	3113	-	1	1120264	1121312	+	67
TCGA-Q1-A73P-01A-11R-A32P-07	gi|9626069|ref|NC_001357.1|	2065	3113	-	1	1114162	1115210	+	6
TCGA-Q1-A73P-01A-11R-A32P-07	gi|9626069|ref|NC_001357.1|	2065	3113	-	1	1118832	1119880	+	27
TCGA-Q1-A73P-01A-11R-A32P-07	gi|9626069|ref|NC_001357.1|	2065	3113	-	1	1115601	1116649	+	12
TCGA-Q1-A73P-01A-11R-A32P-07	gi|9626069|ref|NC_001357.1|	1782	2878	+	1	1126059	1127107	+	5
TCGA-Q1-A73P-01A-11R-A32P-07	gi|9626069|ref|NC_001357.1|	1782	2878	+	1	1116123	1117171	+	221
TCGA-Q1-A73P-01A-11R-A32P-07	gi|9626069|ref|NC_001357.1|	1	1049	-	1	1118047	1119095	+	1366
TCGA-Q1-A73P-01A-11R-A32P-07	gi|9626069|ref|NC_001357.1|	714	1810	+	1	1116123	1117171	+	77
TCGA-Q1-A73P-01A-11R-A32P-07	gi|9626069|ref|NC_001357.1|	688	1784	+	X	153845372	153846420	-	28
TCGA-Q1-A73P-01A-11R-A32P-07	gi|9626069|ref|NC_001357.1|	714	1810	+	1	1132235	1133283	+	91
TCGA-Q1-A73P-01A-11R-A32P-07	gi|9626069|ref|NC_001357.1|	714	1810	+	1	1116136	1117184	+	5
TCGA-Q1-A73P-01A-11R-A32P-07	gi|9626069|ref|NC_001357.1|	1	1049	-	1	1118030	1119078	+	13
TCGA-Q1-A73P-01A-11R-A32P-07	gi|9626069|ref|NC_001357.1|	1	1049	-	1	1118042	1119090	+	7
TCGA-Q1-A73P-01A-11R-A32P-07	gi|9626069|ref|NC_001357.1|	1	1049	-	1	1118018	1119066	+	12
TCGA-Q1-A73P-01A-11R-A32P-07	gi|9626069|ref|NC_001357.1|	714	1810	+	1	1116120	1117168	+	721
TCGA-Q1-A73P-01A-11R-A32P-07	gi|9626069|ref|NC_001357.1|	298	1394	+	X	153814387	153815435	+	40
TCGA-Q1-A73P-01A-11R-A32P-07	gi|9626069|ref|NC_001357.1|	688	1784	+	X	153879827	153880875	-	11
TCGA-Q1-A73P-01A-11R-A32P-07	gi|9626069|ref|NC_001357.1|	271	1367	+	2	78560991	78562039	+	5
TCGA-Q1-A73P-01A-11R-A32P-07	gi|9626069|ref|NC_001357.1|	270	1366	+	1	1114906	1115954	-	105
TCGA-Q1-A73P-01A-11R-A32P-07	gi|9626069|ref|NC_001357.1|	714	1810	+	1	1115569	1116617	+	1879
TCGA-Q1-A73P-01A-11R-A32P-07	gi|9626069|ref|NC_001357.1|	714	1810	+	1	1115336	1116384	+	305
TCGA-Q1-A73P-01A-11R-A32P-07	gi|9626069|ref|NC_001357.1|	714	1810	+	1	1115326	1116374	+	71
TCGA-Q1-A73P-01A-11R-A32P-07	gi|9626069|ref|NC_001357.1|	1	1049	-	1	1114162	1115210	+	96
TCGA-Q1-A73P-01A-11R-A32P-07	gi|9626069|ref|NC_001357.1|	714	1810	+	1	1115311	1116359	+	116
TCGA-Q1-A73P-01A-11R-A32P-07	gi|9626069|ref|NC_001357.1|	118	1214	+	1	1115569	1116617	+	204
TCGA-Q1-A73P-01A-11R-A32P-07	gi|9626069|ref|NC_001357.1|	118	1214	+	1	1115311	1116359	+	19
TCGA-Q1-A73P-01A-11R-A32P-07	gi|9626069|ref|NC_001357.1|	118	1214	+	1	1132235	1133283	+	5
TCGA-Q1-A73P-01A-11R-A32P-07	gi|9626069|ref|NC_001357.1|	118	1214	+	1	1114973	1116021	+	39
TCGA-Q1-A73P-01A-11R-A32P-07	gi|9626069|ref|NC_001357.1|	1	1049	-	1	1120264	1121312	+	50
TCGA-Q1-A73P-01A-11R-A32P-07	gi|9626069|ref|NC_001357.1|	1	1049	-	1	1118832	1119880	+	13
TCGA-Q1-A73P-01A-11R-A32P-07	gi|9626069|ref|NC_001357.1|	1	1049	-	1	1111261	1112309	+	9
TCGA-Q1-A73Q-01A-21R-A32P-07	gi|333049|gb|M12732.1|PPH33CG	3568	4616	-	1	49241779	49242827	+	64
TCGA-Q1-A73Q-01A-21R-A32P-07	gi|333049|gb|M12732.1|PPH33CG	2911	4007	+	1	49241478	49242526	+	4115
TCGA-Q1-A73Q-01A-21R-A32P-07	gi|333049|gb|M12732.1|PPH33CG	2911	4007	+	1	49238170	49239218	+	83
TCGA-Q1-A73Q-01A-21R-A32P-07	gi|333049|gb|M12732.1|PPH33CG	2911	4007	+	1	49226511	49227559	+	618
TCGA-Q1-A73Q-01A-21R-A32P-07	gi|333049|gb|M12732.1|PPH33CG	2911	4007	+	1	49224401	49225449	+	593
TCGA-Q1-A73Q-01A-21R-A32P-07	gi|333049|gb|M12732.1|PPH33CG	641	1737	+	1	49241478	49242526	+	182
TCGA-Q1-A73Q-01A-21R-A32P-07	gi|333049|gb|M12732.1|PPH33CG	641	1737	+	1	49224401	49225449	+	225
TCGA-Q1-A73Q-01A-21R-A32P-07	gi|333049|gb|M12732.1|PPH33CG	641	1737	+	1	49226511	49227559	+	192
TCGA-Q1-A73Q-01A-21R-A32P-07	gi|333049|gb|M12732.1|PPH33CG	641	1737	+	1	49238170	49239218	+	12
TCGA-Q1-A73Q-01A-21R-A32P-07	gi|333049|gb|M12732.1|PPH33CG	1	1049	-	1	49241779	49242827	+	24
TCGA-Q1-A73Q-01A-21R-A32P-07	gi|333049|gb|M12732.1|PPH33CG	44	1140	+	1	49226511	49227559	+	12
TCGA-Q1-A73Q-01A-21R-A32P-07	gi|333049|gb|M12732.1|PPH33CG	44	1140	+	1	49224401	49225449	+	13
TCGA-Q1-A73Q-01A-21R-A32P-07	gi|333049|gb|M12732.1|PPH33CG	44	1140	+	1	49241478	49242526	+	7
TCGA-Q1-A73R-01A-11R-A33Z-07	gi|310698439|ref|NC_001526.2|	7260	8356	+	17	37828480	37829528	+	569
TCGA-Q1-A73R-01A-11R-A33Z-07	gi|310698439|ref|NC_001526.2|	7260	8356	+	17	37827930	37828978	+	10
TCGA-Q1-A73R-01A-11R-A33Z-07	gi|310698439|ref|NC_001526.2|	5963	7011	-	17	37833163	37834211	+	23
TCGA-Q1-A73R-01A-11R-A33Z-07	gi|310698439|ref|NC_001526.2|	5963	7011	-	17	37827920	37828968	+	1264
TCGA-Q1-A73S-01A-11R-A33Z-07	gi|9626069|ref|NC_001357.1|	2354	3402	-	20	14728128	14729176	+	5
TCGA-Q1-A73S-01A-11R-A33Z-07	gi|9626069|ref|NC_001357.1|	2354	3402	-	20	14844478	14845526	+	5
TCGA-Q1-A73S-01A-11R-A33Z-07	gi|9626069|ref|NC_001357.1|	289	1385	+	20	14707537	14708585	+	36
TCGA-Q1-A73S-01A-11R-A33Z-07	gi|9626069|ref|NC_001357.1|	289	1385	+	20	14695686	14696734	+	20
TCGA-R2-A69V-01A-11R-A32P-07	gi|333245|gb|M62849.1|PPHT39	308	1404	+	2	219754394	219755442	+	75
TCGA-R2-A69V-01A-11R-A32P-07	gi|333245|gb|M62849.1|PPHT39	308	1404	+	2	219756956	219758004	+	7
TCGA-RA-A741-01A-11R-A33Z-07	gi|310698439|ref|NC_001526.2|	2885	3981	+	18	25369476	25370524	+	624
TCGA-RA-A741-01A-11R-A33Z-07	gi|310698439|ref|NC_001526.2|	2885	3981	+	18	25367599	25368647	+	97
TCGA-RA-A741-01A-11R-A33Z-07	gi|310698439|ref|NC_001526.2|	658	1754	+	18	25367599	25368647	+	14
TCGA-RA-A741-01A-11R-A33Z-07	gi|310698439|ref|NC_001526.2|	658	1754	+	18	25369476	25370524	+	28
TCGA-RA-A741-01A-11R-A33Z-07	gi|310698439|ref|NC_001526.2|	48	1144	+	18	25367599	25368647	+	23
TCGA-UC-A7PD-01A-11R-A352-07	gi|310698439|ref|NC_001526.2|	1890	2986	+	X	107679997	107681045	+	16
TCGA-UC-A7PD-01A-11R-A352-07	gi|310698439|ref|NC_001526.2|	662	1758	+	X	107745212	107746260	+	355
TCGA-UC-A7PD-01A-11R-A352-07	gi|310698439|ref|NC_001526.2|	662	1758	+	X	107679482	107680530	+	17
TCGA-UC-A7PD-01A-11R-A352-07	gi|310698439|ref|NC_001526.2|	662	1758	+	X	107511737	107512785	+	14
TCGA-UC-A7PD-01A-11R-A352-07	gi|310698439|ref|NC_001526.2|	238	1334	+	2	62116898	62117946	+	5
TCGA-UC-A7PD-01A-11R-A352-07	gi|310698439|ref|NC_001526.2|	662	1758	+	X	107671135	107672183	+	36
TCGA-UC-A7PD-01A-11R-A352-07	gi|310698439|ref|NC_001526.2|	662	1758	+	X	107652747	107653795	+	14
TCGA-UC-A7PD-01A-11R-A352-07	gi|310698439|ref|NC_001526.2|	662	1758	+	X	107463961	107465009	+	6
TCGA-UC-A7PD-01A-11R-A352-07	gi|310698439|ref|NC_001526.2|	662	1758	+	X	107553419	107554467	+	37
TCGA-UC-A7PD-01A-11R-A352-07	gi|310698439|ref|NC_001526.2|	662	1758	+	X	107679997	107681045	+	22
TCGA-UC-A7PD-01A-11R-A352-07	gi|310698439|ref|NC_001526.2|	64	1160	+	X	107745212	107746260	+	47
TCGA-UC-A7PD-01A-11R-A352-07	gi|310698439|ref|NC_001526.2|	64	1160	+	X	107679997	107681045	+	5
TCGA-UC-A7PD-01A-11R-A352-07	gi|310698439|ref|NC_001526.2|	64	1160	+	X	107671135	107672183	+	5
TCGA-UC-A7PD-01A-11R-A352-07	gi|310698439|ref|NC_001526.2|	64	1160	+	X	107463961	107465009	+	5
TCGA-UC-A7PF-01A-11R-A352-07	gi|310698439|ref|NC_001526.2|	2960	4056	+	8	128469703	128470751	+	477
TCGA-UC-A7PF-01A-11R-A352-07	gi|310698439|ref|NC_001526.2|	2960	4056	+	8	128455327	128456375	+	29
TCGA-UC-A7PF-01A-11R-A352-07	gi|310698439|ref|NC_001526.2|	2960	4056	+	8	128432740	128433788	+	30
TCGA-UC-A7PF-01A-11R-A352-07	gi|310698439|ref|NC_001526.2|	245	1341	+	1	9910204	9911252	+	1009
TCGA-UC-A7PF-01A-11R-A352-07	gi|310698439|ref|NC_001526.2|	239	1335	+	8	128432740	128433788	+	57
TCGA-UC-A7PF-01A-11R-A352-07	gi|310698439|ref|NC_001526.2|	239	1335	+	8	128469703	128470751	+	10
TCGA-UC-A7PF-01A-11R-A352-07	gi|310698439|ref|NC_001526.2|	239	1335	+	8	128455327	128456375	+	7
TCGA-UC-A7PF-01A-11R-A352-07	gi|310698439|ref|NC_001526.2|	1	684	+	1	9910204	9911252	+	34
TCGA-VS-A8EB-01A-11R-A36F-07	gi|310698439|ref|NC_001526.2|	2199	3247	-	17	58102233	58103281	+	99
TCGA-VS-A8EB-01A-11R-A36F-07	gi|310698439|ref|NC_001526.2|	2205	3253	-	17	58198752	58199800	-	52
TCGA-VS-A8EB-01A-11R-A36F-07	gi|310698439|ref|NC_001526.2|	2199	3247	-	17	58104538	58105586	+	32
TCGA-VS-A8EB-01A-11R-A36F-07	gi|310698439|ref|NC_001526.2|	2199	3247	-	17	58197869	58198917	+	22
TCGA-VS-A8EB-01A-11R-A36F-07	gi|310698439|ref|NC_001526.2|	2205	3253	-	17	58197887	58198935	-	88
TCGA-VS-A8EB-01A-11R-A36F-07	gi|310698439|ref|NC_001526.2|	2205	3253	-	17	58195585	58196633	-	40
TCGA-VS-A8EB-01A-11R-A36F-07	gi|310698439|ref|NC_001526.2|	2199	3247	-	17	5026436	5027484	+	14
TCGA-VS-A8EB-01A-11R-A36F-07	gi|310698439|ref|NC_001526.2|	2205	3253	-	17	58102254	58103302	-	16
TCGA-VS-A8EB-01A-11R-A36F-07	gi|310698439|ref|NC_001526.2|	2199	3247	-	17	58101368	58102416	+	43
TCGA-VS-A8EB-01A-11R-A36F-07	gi|310698439|ref|NC_001526.2|	1281	2377	+	17	58199547	58200595	-	36
TCGA-VS-A8EB-01A-11R-A36F-07	gi|310698439|ref|NC_001526.2|	1281	2377	+	17	58100537	58101585	+	27
TCGA-VS-A8EB-01A-11R-A36F-07	gi|310698439|ref|NC_001526.2|	881	1929	-	17	58195585	58196633	-	105
TCGA-VS-A8EB-01A-11R-A36F-07	gi|310698439|ref|NC_001526.2|	881	1929	-	17	58104538	58105586	+	114
TCGA-VS-A8EB-01A-11R-A36F-07	gi|310698439|ref|NC_001526.2|	241	1337	+	17	58198711	58199759	-	455
TCGA-VS-A8EB-01A-11R-A36F-07	gi|310698439|ref|NC_001526.2|	241	1337	+	17	58101377	58102425	+	459
TCGA-VS-A8EB-01A-11R-A36F-07	gi|310698439|ref|NC_001526.2|	241	1337	+	17	58101259	58102307	-	7
TCGA-VS-A8EB-01A-11R-A36F-07	gi|310698439|ref|NC_001526.2|	241	1337	+	17	58197766	58198814	-	30
TCGA-VS-A8EB-01A-11R-A36F-07	gi|310698439|ref|NC_001526.2|	241	1337	+	17	58102244	58103292	+	27
TCGA-VS-A8EB-01A-11R-A36F-07	gi|310698439|ref|NC_001526.2|	241	1337	+	17	58198864	58199912	+	10
TCGA-VS-A8EB-01A-11R-A36F-07	gi|310698439|ref|NC_001526.2|	241	1337	+	17	34596390	34597438	-	6
TCGA-VS-A8EB-01A-11R-A36F-07	gi|310698439|ref|NC_001526.2|	241	1337	+	17	34596362	34597410	+	14
TCGA-VS-A8EB-01A-11R-A36F-07	gi|310698439|ref|NC_001526.2|	241	1337	+	17	34508304	34509352	+	8
TCGA-VS-A8EC-01A-11R-A36F-07	gi|310698439|ref|NC_001526.2|	5141	6189	-	3	181461303	181462351	+	10
TCGA-VS-A8EC-01A-11R-A36F-07	gi|310698439|ref|NC_001526.2|	5141	6189	-	3	181404463	181405511	+	40
TCGA-VS-A8EC-01A-11R-A36F-07	gi|310698439|ref|NC_001526.2|	2853	3901	-	3	181281081	181282129	+	36
TCGA-VS-A8EC-01A-11R-A36F-07	gi|310698439|ref|NC_001526.2|	3105	4201	+	3	181436574	181437622	+	14
TCGA-VS-A8EC-01A-11R-A36F-07	gi|310698439|ref|NC_001526.2|	2853	3901	-	3	181417029	181418077	+	102
TCGA-VS-A8EC-01A-11R-A36F-07	gi|310698439|ref|NC_001526.2|	2853	3901	-	3	181432435	181433483	+	10
TCGA-VS-A8EC-01A-11R-A36F-07	gi|310698439|ref|NC_001526.2|	2506	3602	+	3	181450714	181451762	+	10
TCGA-VS-A8EC-01A-11R-A36F-07	gi|310698439|ref|NC_001526.2|	1	1049	-	3	181387440	181388488	+	9
TCGA-VS-A8EC-01A-11R-A36F-07	gi|310698439|ref|NC_001526.2|	631	1727	+	3	181457268	181458316	+	359
TCGA-VS-A8EC-01A-11R-A36F-07	gi|310698439|ref|NC_001526.2|	631	1727	+	3	181404389	181405437	+	11
TCGA-VS-A8EC-01A-11R-A36F-07	gi|310698439|ref|NC_001526.2|	631	1727	+	3	181432431	181433479	+	5
TCGA-VS-A8EC-01A-11R-A36F-07	gi|310698439|ref|NC_001526.2|	631	1727	+	3	181416993	181418041	+	6
TCGA-VS-A8EC-01A-11R-A36F-07	gi|310698439|ref|NC_001526.2|	631	1727	+	3	181403593	181404641	+	15
TCGA-VS-A8EC-01A-11R-A36F-07	gi|310698439|ref|NC_001526.2|	631	1727	+	3	181458679	181459727	+	13
TCGA-VS-A8EC-01A-11R-A36F-07	gi|310698439|ref|NC_001526.2|	1	1049	-	3	181281081	181282129	+	89
TCGA-VS-A8EC-01A-11R-A36F-07	gi|310698439|ref|NC_001526.2|	32	1128	+	3	181457268	181458316	+	88
TCGA-VS-A8EG-01A-11R-A36F-07	gi|310698439|ref|NC_001526.2|	5362	6410	-	1	27759128	27760176	+	6
TCGA-VS-A8EG-01A-11R-A36F-07	gi|310698439|ref|NC_001526.2|	625	1721	+	1	27818967	27820015	+	10
TCGA-VS-A8EG-01A-11R-A36F-07	gi|310698439|ref|NC_001526.2|	241	1337	+	X	47662327	47663375	+	55
TCGA-VS-A8EG-01A-11R-A36F-07	gi|310698439|ref|NC_001526.2|	241	1337	+	X	47662196	47663244	-	106
TCGA-VS-A8EG-01A-11R-A36F-07	gi|310698439|ref|NC_001526.2|	625	1721	+	1	27754805	27755853	+	421
TCGA-VS-A8EG-01A-11R-A36F-07	gi|310698439|ref|NC_001526.2|	625	1721	+	1	27732557	27733605	+	27
TCGA-VS-A8EG-01A-11R-A36F-07	gi|310698439|ref|NC_001526.2|	625	1721	+	1	27795804	27796852	+	29
TCGA-VS-A8EG-01A-11R-A36F-07	gi|310698439|ref|NC_001526.2|	625	1721	+	1	27784994	27786042	+	34
TCGA-VS-A8EG-01A-11R-A36F-07	gi|310698439|ref|NC_001526.2|	625	1721	+	1	27744935	27745983	+	17
TCGA-VS-A8EG-01A-11R-A36F-07	gi|310698439|ref|NC_001526.2|	625	1721	+	1	27744281	27745329	+	5
TCGA-VS-A8EG-01A-11R-A36F-07	gi|310698439|ref|NC_001526.2|	28	1124	+	1	27754805	27755853	+	50
TCGA-VS-A8EG-01A-11R-A36F-07	gi|310698439|ref|NC_001526.2|	1	684	+	X	47662196	47663244	-	6
TCGA-VS-A8EG-01A-11R-A36F-07	gi|310698439|ref|NC_001526.2|	1	662	+	X	47662327	47663375	+	7
TCGA-VS-A8EH-01A-11R-A36F-07	gi|310698439|ref|NC_001526.2|	6226	7274	-	13	24413524	24414572	+	18
TCGA-VS-A8EH-01A-11R-A36F-07	gi|310698439|ref|NC_001526.2|	663	1759	+	13	23669076	23670124	+	748
TCGA-VS-A8EH-01A-11R-A36F-07	gi|310698439|ref|NC_001526.2|	66	1162	+	13	23669076	23670124	+	130
TCGA-VS-A8EI-01A-11R-A37O-07	gi|310698439|ref|NC_001526.2|	3607	4655	-	2	201314028	201315076	+	6
TCGA-VS-A8EI-01A-11R-A37O-07	gi|310698439|ref|NC_001526.2|	994	2090	+	2	201399971	201401019	+	166
TCGA-VS-A8EI-01A-11R-A37O-07	gi|310698439|ref|NC_001526.2|	241	1337	+	2	204920836	204921884	+	5
TCGA-VS-A8EI-01A-11R-A37O-07	gi|310698439|ref|NC_001526.2|	241	1337	+	2	204919305	204920353	+	265
TCGA-VS-A8EI-01A-11R-A37O-07	gi|310698439|ref|NC_001526.2|	241	1337	+	2	204908534	204909582	+	7
TCGA-VS-A8EI-01A-11R-A37O-07	gi|310698439|ref|NC_001526.2|	241	1337	+	2	204923984	204925032	+	8
TCGA-VS-A8EI-01A-11R-A37O-07	gi|310698439|ref|NC_001526.2|	241	1337	+	2	204907422	204908470	+	10
TCGA-VS-A8EI-01A-11R-A37O-07	gi|310698439|ref|NC_001526.2|	241	1337	+	2	204897988	204899036	+	18
TCGA-VS-A8EI-01A-11R-A37O-07	gi|310698439|ref|NC_001526.2|	241	1337	+	2	204927903	204928951	+	31
TCGA-VS-A8EI-01A-11R-A37O-07	gi|310698439|ref|NC_001526.2|	241	1337	+	2	201371170	201372218	+	5
TCGA-VS-A8EI-01A-11R-A37O-07	gi|310698439|ref|NC_001526.2|	1	668	+	2	204919305	204920353	+	11
TCGA-VS-A8EK-01A-12R-A37O-07	gi|333050|gb|M74117.1|PPH35CG	2797	3845	-	9	120224228	120225276	+	26
TCGA-VS-A8EK-01A-12R-A37O-07	gi|333050|gb|M74117.1|PPH35CG	2797	3845	-	9	120237341	120238389	+	8
TCGA-VS-A8EK-01A-12R-A37O-07	gi|333050|gb|M74117.1|PPH35CG	945	1993	-	9	120240442	120241490	+	16
TCGA-VS-A8EK-01A-12R-A37O-07	gi|333050|gb|M74117.1|PPH35CG	858	1954	+	9	120224937	120225985	+	119
TCGA-VS-A8EK-01A-12R-A37O-07	gi|333050|gb|M74117.1|PPH35CG	244	1340	+	9	120232991	120234039	+	72
TCGA-VS-A8EK-01A-12R-A37O-07	gi|333050|gb|M74117.1|PPH35CG	244	1340	+	9	120224937	120225985	+	3432
TCGA-VS-A8EK-01A-12R-A37O-07	gi|333050|gb|M74117.1|PPH35CG	204	1300	+	17	46188814	46189862	+	6
TCGA-VS-A8EK-01A-12R-A37O-07	gi|333050|gb|M74117.1|PPH35CG	1	688	+	9	120224937	120225985	+	7
TCGA-VS-A8EK-01A-12R-A37O-07	gi|333050|gb|M74117.1|PPH35CG	1	688	+	9	120343469	120344517	+	5
TCGA-VS-A8EL-01A-11R-A37O-07	gi|333048|gb|J04353.1|PPH31A	5640	6688	-	X	45581541	45582589	+	52
TCGA-VS-A8EL-01A-11R-A37O-07	gi|333048|gb|J04353.1|PPH31A	5721	6817	+	X	45581596	45582644	+	6
TCGA-VS-A8EL-01A-11R-A37O-07	gi|333048|gb|J04353.1|PPH31A	2798	3894	+	10	73649924	73650972	+	17
TCGA-VS-A8EL-01A-11R-A37O-07	gi|333048|gb|J04353.1|PPH31A	2798	3894	+	X	45736743	45737791	+	1405
TCGA-VS-A8EL-01A-11R-A37O-07	gi|333048|gb|J04353.1|PPH31A	2798	3894	+	19	40706569	40707617	+	9
TCGA-VS-A8EL-01A-11R-A37O-07	gi|333048|gb|J04353.1|PPH31A	2796	3892	+	14	105898080	105899128	+	19
TCGA-VS-A8EL-01A-11R-A37O-07	gi|333048|gb|J04353.1|PPH31A	2796	3892	+	15	64676207	64677255	+	16
TCGA-VS-A8EL-01A-11R-A37O-07	gi|333048|gb|J04353.1|PPH31A	2798	3894	+	10	53938951	53939999	+	10
TCGA-VS-A8EL-01A-11R-A37O-07	gi|333048|gb|J04353.1|PPH31A	2794	3890	+	3	154659155	154660203	-	16
TCGA-VS-A8EL-01A-11R-A37O-07	gi|333048|gb|J04353.1|PPH31A	2794	3890	+	5	152710623	152711671	+	26
TCGA-VS-A8EL-01A-11R-A37O-07	gi|333048|gb|J04353.1|PPH31A	2794	3890	+	2	142380976	142382024	-	6
TCGA-VS-A8EL-01A-11R-A37O-07	gi|333048|gb|J04353.1|PPH31A	2796	3892	+	14	100469252	100470300	+	13
TCGA-VS-A8EL-01A-11R-A37O-07	gi|333048|gb|J04353.1|PPH31A	2794	3890	+	13	90209915	90210963	-	25
TCGA-VS-A8EL-01A-11R-A37O-07	gi|333048|gb|J04353.1|PPH31A	2795	3891	+	16	81261255	81262303	+	29
TCGA-VS-A8EL-01A-11R-A37O-07	gi|333048|gb|J04353.1|PPH31A	2794	3890	+	17	74356690	74357738	+	11
TCGA-VS-A8EL-01A-11R-A37O-07	gi|333048|gb|J04353.1|PPH31A	2794	3890	+	11	72237628	72238676	+	9
TCGA-VS-A8EL-01A-11R-A37O-07	gi|333048|gb|J04353.1|PPH31A	2794	3890	+	X	45736403	45737451	-	41
TCGA-VS-A8EL-01A-11R-A37O-07	gi|333048|gb|J04353.1|PPH31A	2795	3891	+	6	32614630	32615678	-	14
TCGA-VS-A8EL-01A-11R-A37O-07	gi|333048|gb|J04353.1|PPH31A	2798	3894	+	10	107206664	107207712	+	11
TCGA-VS-A8EL-01A-11R-A37O-07	gi|333048|gb|J04353.1|PPH31A	2794	3890	+	5	79443515	79444563	+	28
TCGA-VS-A8EL-01A-11R-A37O-07	gi|333048|gb|J04353.1|PPH31A	2793	3889	+	19	20962295	20963343	-	13
TCGA-VS-A8EL-01A-11R-A37O-07	gi|333048|gb|J04353.1|PPH31A	2793	3889	+	16	15953363	15954411	-	8
TCGA-VS-A8EL-01A-11R-A37O-07	gi|333048|gb|J04353.1|PPH31A	2795	3891	+	16	49402159	49403207	+	5
TCGA-VS-A8EL-01A-11R-A37O-07	gi|333048|gb|J04353.1|PPH31A	2791	3887	+	2	29930428	29931476	+	13
TCGA-VS-A8EL-01A-11R-A37O-07	gi|333048|gb|J04353.1|PPH31A	2794	3890	+	4	162419728	162420776	-	10
TCGA-VS-A8EL-01A-11R-A37O-07	gi|333048|gb|J04353.1|PPH31A	2794	3890	+	3	194433269	194434317	-	6
TCGA-VS-A8EL-01A-11R-A37O-07	gi|333048|gb|J04353.1|PPH31A	2798	3894	+	X	122571868	122572916	+	17
TCGA-VS-A8EL-01A-11R-A37O-07	gi|333048|gb|J04353.1|PPH31A	2794	3890	+	1	214748341	214749389	+	5
TCGA-VS-A8EL-01A-11R-A37O-07	gi|333048|gb|J04353.1|PPH31A	1445	2541	+	X	45593449	45594497	+	12
TCGA-VS-A8EL-01A-11R-A37O-07	gi|333048|gb|J04353.1|PPH31A	649	1745	+	X	45736743	45737791	+	127
TCGA-VS-A8EL-01A-11R-A37O-07	gi|333048|gb|J04353.1|PPH31A	649	1745	+	X	45590692	45591740	+	381
TCGA-VS-A8EL-01A-11R-A37O-07	gi|333048|gb|J04353.1|PPH31A	232	1328	+	15	64676207	64677255	+	5
TCGA-VS-A8EL-01A-11R-A37O-07	gi|333048|gb|J04353.1|PPH31A	1	1049	-	X	45590636	45591684	+	119
TCGA-VS-A8EL-01A-11R-A37O-07	gi|333048|gb|J04353.1|PPH31A	49	1145	+	X	45590692	45591740	+	63
TCGA-VS-A8EL-01A-11R-A37O-07	gi|333048|gb|J04353.1|PPH31A	49	1145	+	X	45736743	45737791	+	20
TCGA-VS-A8Q8-01A-11R-A37O-07	gi|310698439|ref|NC_001526.2|	242	1338	+	2	219346321	219347369	+	43
TCGA-VS-A8Q8-01A-11R-A37O-07	gi|310698439|ref|NC_001526.2|	1	683	+	2	219346321	219347369	+	16
TCGA-VS-A8QA-01A-11R-A37O-07	gi|310698439|ref|NC_001526.2|	1448	2544	+	1	206274566	206275614	+	290
TCGA-VS-A8QA-01A-11R-A37O-07	gi|310698439|ref|NC_001526.2|	1437	2533	+	20	25285110	25286158	-	8
TCGA-VS-A8QA-01A-11R-A37O-07	gi|310698439|ref|NC_001526.2|	1435	2531	+	5	141063849	141064897	-	10
TCGA-VS-A8QA-01A-11R-A37O-07	gi|310698439|ref|NC_001526.2|	1437	2533	+	1	206274306	206275354	-	5
TCGA-VS-A8QA-01A-11R-A37O-07	gi|310698439|ref|NC_001526.2|	1439	2535	+	7	57178814	57179862	+	5
TCGA-VS-A8QA-01A-11R-A37O-07	gi|310698439|ref|NC_001526.2|	1424	2520	+	20	25285017	25286065	+	7
TCGA-VS-A8QA-01A-11R-A37O-07	gi|310698439|ref|NC_001526.2|	1439	2535	+	4	78761215	78762263	-	10
TCGA-VS-A8QA-01A-11R-A37O-07	gi|310698439|ref|NC_001526.2|	1414	2510	+	4	78761124	78762172	+	8
TCGA-VS-A8QA-01A-11R-A37O-07	gi|310698439|ref|NC_001526.2|	241	1337	+	1	206302484	206303532	+	224
TCGA-VS-A8QA-01A-11R-A37O-07	gi|310698439|ref|NC_001526.2|	241	1337	+	1	206318579	206319627	+	26
TCGA-VS-A8QA-01A-11R-A37O-07	gi|310698439|ref|NC_001526.2|	241	1337	+	1	206308727	206309775	+	153
TCGA-VS-A8QA-01A-11R-A37O-07	gi|310698439|ref|NC_001526.2|	241	1337	+	1	206293448	206294496	+	67
TCGA-VS-A8QA-01A-11R-A37O-07	gi|310698439|ref|NC_001526.2|	241	1337	+	1	206278228	206279276	+	69
TCGA-VS-A8QA-01A-11R-A37O-07	gi|310698439|ref|NC_001526.2|	241	1337	+	1	206302486	206303534	+	79
TCGA-VS-A8QA-01A-11R-A37O-07	gi|310698439|ref|NC_001526.2|	241	1337	+	1	206291939	206292987	+	10
TCGA-VS-A8QA-01A-11R-A37O-07	gi|310698439|ref|NC_001526.2|	241	1337	+	1	206283328	206284376	+	27
TCGA-VS-A8QA-01A-11R-A37O-07	gi|310698439|ref|NC_001526.2|	241	1337	+	1	206316455	206317503	+	5
TCGA-VS-A8QA-01A-11R-A37O-07	gi|310698439|ref|NC_001526.2|	241	1337	+	1	206324735	206325783	+	6
TCGA-VS-A8QA-01A-11R-A37O-07	gi|310698439|ref|NC_001526.2|	241	1337	+	1	206302358	206303406	+	284
TCGA-VS-A8QA-01A-11R-A37O-07	gi|310698439|ref|NC_001526.2|	1	678	+	1	206308727	206309775	+	8
TCGA-VS-A8QA-01A-11R-A37O-07	gi|310698439|ref|NC_001526.2|	1	678	+	1	206302486	206303534	+	54
TCGA-VS-A8QC-01A-11R-A37O-07	gi|310698439|ref|NC_001526.2|	2076	3172	+	13	64089646	64090694	+	5
TCGA-VS-A8QC-01A-11R-A37O-07	gi|310698439|ref|NC_001526.2|	653	1749	+	13	64099205	64100253	+	107
TCGA-VS-A8QC-01A-11R-A37O-07	gi|310698439|ref|NC_001526.2|	241	1337	+	4	87655384	87656432	+	450
TCGA-VS-A8QC-01A-11R-A37O-07	gi|310698439|ref|NC_001526.2|	653	1749	+	13	64130125	64131173	+	53
TCGA-VS-A8QC-01A-11R-A37O-07	gi|310698439|ref|NC_001526.2|	653	1749	+	13	64140340	64141388	+	7
TCGA-VS-A8QC-01A-11R-A37O-07	gi|310698439|ref|NC_001526.2|	653	1749	+	13	64114823	64115871	+	61
TCGA-VS-A8QC-01A-11R-A37O-07	gi|310698439|ref|NC_001526.2|	653	1749	+	13	64135971	64137019	+	24
TCGA-VS-A8QC-01A-11R-A37O-07	gi|310698439|ref|NC_001526.2|	653	1749	+	13	64105053	64106101	+	14
TCGA-VS-A8QC-01A-11R-A37O-07	gi|310698439|ref|NC_001526.2|	653	1749	+	13	64183975	64185023	+	15
TCGA-VS-A8QC-01A-11R-A37O-07	gi|310698439|ref|NC_001526.2|	653	1749	+	13	64139467	64140515	+	9
TCGA-VS-A8QC-01A-11R-A37O-07	gi|310698439|ref|NC_001526.2|	241	1337	+	4	87656239	87657287	+	11
TCGA-VS-A8QC-01A-11R-A37O-07	gi|310698439|ref|NC_001526.2|	1	1049	-	4	87656077	87657125	+	28
TCGA-VS-A8QC-01A-11R-A37O-07	gi|310698439|ref|NC_001526.2|	57	1153	+	13	64130125	64131173	+	7
TCGA-VS-A8QC-01A-11R-A37O-07	gi|310698439|ref|NC_001526.2|	57	1153	+	13	64099205	64100253	+	46
TCGA-VS-A8QC-01A-11R-A37O-07	gi|310698439|ref|NC_001526.2|	57	1153	+	13	64114823	64115871	+	9
TCGA-VS-A8QC-01A-11R-A37O-07	gi|310698439|ref|NC_001526.2|	1	684	+	4	87655384	87656432	+	9
TCGA-VS-A8QF-01A-21R-A37O-07	gi|310698439|ref|NC_001526.2|	5326	6374	-	2	9910444	9911492	+	22
TCGA-VS-A8QF-01A-21R-A37O-07	gi|310698439|ref|NC_001526.2|	4571	5619	-	2	9910444	9911492	+	28
TCGA-VS-A8QF-01A-21R-A37O-07	gi|310698439|ref|NC_001526.2|	2413	3509	+	2	9909836	9910884	+	35
TCGA-VS-A8QF-01A-21R-A37O-07	gi|310698439|ref|NC_001526.2|	2413	3509	+	2	9898791	9899839	+	7
TCGA-VS-A8QF-01A-21R-A37O-07	gi|310698439|ref|NC_001526.2|	242	1338	+	2	9898791	9899839	+	4191
TCGA-VS-A8QF-01A-21R-A37O-07	gi|310698439|ref|NC_001526.2|	242	1338	+	2	9901851	9902899	+	18
TCGA-VS-A8QF-01A-21R-A37O-07	gi|310698439|ref|NC_001526.2|	242	1338	+	2	9879451	9880499	+	21
TCGA-VS-A8QF-01A-21R-A37O-07	gi|310698439|ref|NC_001526.2|	242	1338	+	2	9913602	9914650	+	6
TCGA-VS-A8QF-01A-21R-A37O-07	gi|310698439|ref|NC_001526.2|	242	1338	+	2	9901257	9902305	+	11
TCGA-VS-A8QF-01A-21R-A37O-07	gi|310698439|ref|NC_001526.2|	1	684	+	2	9898791	9899839	+	49
TCGA-VS-A94W-01A-12R-A37O-07	gi|310698439|ref|NC_001526.2|	2411	3459	-	12	6463348	6464396	+	12
TCGA-VS-A94X-01A-11R-A38B-07	gi|145968370|gb|EF202167.1|	3849	4897	-	15	67255258	67256306	+	71
TCGA-VS-A94X-01A-11R-A38B-07	gi|145968370|gb|EF202167.1|	2459	3555	+	15	67256126	67257174	+	30
TCGA-VS-A94X-01A-11R-A38B-07	gi|145968370|gb|EF202167.1|	682	1778	+	15	67256126	67257174	+	562
TCGA-VS-A94X-01A-11R-A38B-07	gi|145968370|gb|EF202167.1|	682	1778	+	15	67279981	67281029	+	59
TCGA-VS-A94X-01A-11R-A38B-07	gi|145968370|gb|EF202167.1|	86	1182	+	15	67279981	67281029	+	29
TCGA-VS-A94X-01A-11R-A38B-07	gi|145968370|gb|EF202167.1|	86	1182	+	15	67256126	67257174	+	56
TCGA-VS-A94Y-01A-11R-A38B-07	gi|145968370|gb|EF202167.1|	634	1730	+	2	142223470	142224518	+	34
TCGA-VS-A94Y-01A-11R-A38B-07	gi|145968370|gb|EF202167.1|	634	1730	+	2	142232630	142233678	+	321
TCGA-VS-A94Y-01A-11R-A38B-07	gi|145968370|gb|EF202167.1|	634	1730	+	2	142227244	142228292	+	6
TCGA-VS-A94Y-01A-11R-A38B-07	gi|145968370|gb|EF202167.1|	634	1730	+	2	142277155	142278203	+	15
TCGA-VS-A94Y-01A-11R-A38B-07	gi|145968370|gb|EF202167.1|	260	1356	+	2	142232132	142233180	-	6
TCGA-VS-A94Y-01A-11R-A38B-07	gi|145968370|gb|EF202167.1|	20	1116	+	2	142232630	142233678	+	43
TCGA-VS-A94Y-01A-11R-A38B-07	gi|145968370|gb|EF202167.1|	20	1116	+	2	142223470	142224518	+	39
TCGA-VS-A94Z-01A-11R-A38B-07	gi|310698439|ref|NC_001526.2|	1483	2579	+	21	17914920	17915968	+	6
TCGA-VS-A94Z-01A-11R-A38B-07	gi|310698439|ref|NC_001526.2|	646	1742	+	21	17907027	17908075	+	1511
TCGA-VS-A94Z-01A-11R-A38B-07	gi|310698439|ref|NC_001526.2|	646	1742	+	21	17909389	17910437	+	14
TCGA-VS-A94Z-01A-11R-A38B-07	gi|310698439|ref|NC_001526.2|	646	1742	+	21	17907025	17908073	+	101
TCGA-VS-A94Z-01A-11R-A38B-07	gi|310698439|ref|NC_001526.2|	646	1742	+	21	17907014	17908062	+	6
TCGA-VS-A94Z-01A-11R-A38B-07	gi|310698439|ref|NC_001526.2|	50	1146	+	21	17907027	17908075	+	172
TCGA-VS-A94Z-01A-11R-A38B-07	gi|310698439|ref|NC_001526.2|	50	1146	+	21	17907014	17908062	+	19
TCGA-VS-A94Z-01A-11R-A38B-07	gi|310698439|ref|NC_001526.2|	50	1146	+	21	17906995	17908043	+	18
TCGA-VS-A953-01A-11R-A38B-07	gi|310698439|ref|NC_001526.2|	6546	7594	-	20	32288573	32289621	+	6
TCGA-VS-A953-01A-11R-A38B-07	gi|310698439|ref|NC_001526.2|	6546	7594	-	20	32256759	32257807	+	87
TCGA-VS-A953-01A-11R-A38B-07	gi|310698439|ref|NC_001526.2|	5267	6315	-	20	32256759	32257807	+	211
TCGA-VS-A953-01A-11R-A38B-07	gi|310698439|ref|NC_001526.2|	1	1049	-	20	32295137	32296185	+	291
TCGA-VS-A953-01A-11R-A38B-07	gi|310698439|ref|NC_001526.2|	1	1049	-	20	32245981	32247029	+	62
TCGA-VS-A953-01A-11R-A38B-07	gi|310698439|ref|NC_001526.2|	1	1049	-	20	32256759	32257807	+	30
TCGA-VS-A953-01A-11R-A38B-07	gi|310698439|ref|NC_001526.2|	1	1049	-	20	32293436	32294484	+	136
TCGA-VS-A953-01A-11R-A38B-07	gi|310698439|ref|NC_001526.2|	1	1049	-	20	32257948	32258996	+	5
TCGA-VS-A953-01A-11R-A38B-07	gi|310698439|ref|NC_001526.2|	1	1049	-	20	32288573	32289621	+	7
TCGA-VS-A953-01A-11R-A38B-07	gi|310698439|ref|NC_001526.2|	1	1049	-	20	32254456	32255504	+	118
TCGA-VS-A953-01A-11R-A38B-07	gi|310698439|ref|NC_001526.2|	1	1049	-	20	32295093	32296141	+	5
TCGA-VS-A953-01A-11R-A38B-07	gi|310698439|ref|NC_001526.2|	1960	3056	+	20	32297205	32298253	+	295
TCGA-VS-A953-01A-11R-A38B-07	gi|310698439|ref|NC_001526.2|	1285	2333	-	20	32293240	32294288	-	8
TCGA-VS-A953-01A-11R-A38B-07	gi|310698439|ref|NC_001526.2|	945	2041	+	20	32297205	32298253	+	5
TCGA-VS-A953-01A-11R-A38B-07	gi|310698439|ref|NC_001526.2|	240	1336	+	20	32295139	32296187	+	396
TCGA-VS-A953-01A-11R-A38B-07	gi|310698439|ref|NC_001526.2|	1	678	+	20	32295139	32296187	+	17
TCGA-WL-A834-01A-11R-A352-07	gi|310698439|ref|NC_001526.2|	4754	5802	-	4	1712412	1713460	+	8
TCGA-WL-A834-01A-11R-A352-07	gi|310698439|ref|NC_001526.2|	2853	3901	-	4	87555884	87556932	+	24
TCGA-WL-A834-01A-11R-A352-07	gi|310698439|ref|NC_001526.2|	1	1049	-	4	87555884	87556932	+	44
TCGA-WL-A834-01A-11R-A352-07	gi|310698439|ref|NC_001526.2|	197	1293	+	4	1809575	1810623	+	161
TCGA-ZJ-A8QQ-01A-11R-A37O-07	gi|333245|gb|M62849.1|PPHT39	2347	3443	+	14	69148275	69149323	+	18
TCGA-ZJ-A8QQ-01A-11R-A37O-07	gi|333245|gb|M62849.1|PPHT39	145	1241	+	14	69149416	69150464	+	54
TCGA-ZJ-A8QQ-01A-11R-A37O-07	gi|333245|gb|M62849.1|PPHT39	145	1241	+	14	69148275	69149323	+	7
