# Supplementary material for: Divergent viral presentation among human tumors and adjacent normal tissues
Source: Sci Rep. 2016 Jun 24;6:28294. doi: 10.1038/srep28294 (PMC4919655; doi:10.1038/srep28294)
Supplement: Supplementary Dataset 3 [file srep28294-s4.xls]

## Sheet: virus7k_supplementary_table3.xl
Supplementary Data 3: The virus-human discordant read pairs detected from Pindel in HNSC samples.
Sample ID	Virus Identifier	Start	End	Anchor's strand	Chr	Start	End	Mate's strand	Number of supporting read pairs
TCGA-BA-4077-01B-01R-1436-07	gi|310698439|ref|NC_001526.2|	3338	4434	+	14	68683107	68684155	+	6
TCGA-BA-4077-01B-01R-1436-07	gi|310698439|ref|NC_001526.2|	2932	3980	-	14	68741058	68742106	+	73
TCGA-BA-4077-01B-01R-1436-07	gi|310698439|ref|NC_001526.2|	279	1375	+	14	68699742	68700790	+	539
TCGA-BA-4077-01B-01R-1436-07	gi|310698439|ref|NC_001526.2|	279	1375	+	14	68701191	68702239	+	590
TCGA-BA-4077-01B-01R-1436-07	gi|310698439|ref|NC_001526.2|	279	1375	+	14	68741043	68742091	+	14
TCGA-BA-4077-01B-01R-1436-07	gi|310698439|ref|NC_001526.2|	279	1375	+	14	68758058	68759106	+	119
TCGA-BA-4077-01B-01R-1436-07	gi|310698439|ref|NC_001526.2|	279	1375	+	14	68703642	68704690	+	831
TCGA-BA-4077-01B-01R-1436-07	gi|310698439|ref|NC_001526.2|	279	1375	+	14	68877658	68878706	+	67
TCGA-BA-4077-01B-01R-1436-07	gi|310698439|ref|NC_001526.2|	279	1375	+	14	68963654	68964702	+	17
TCGA-BA-4077-01B-01R-1436-07	gi|310698439|ref|NC_001526.2|	279	1375	+	14	68706373	68707421	+	48
TCGA-BA-4077-01B-01R-1436-07	gi|310698439|ref|NC_001526.2|	279	1375	+	14	68738593	68739641	+	15
TCGA-BA-4077-01B-01R-1436-07	gi|310698439|ref|NC_001526.2|	1	685	+	14	68963654	68964702	+	10
TCGA-BA-4077-01B-01R-1436-07	gi|310698439|ref|NC_001526.2|	1	685	+	14	68877658	68878706	+	39
TCGA-BA-4077-01B-01R-1436-07	gi|310698439|ref|NC_001526.2|	1	685	+	14	68758058	68759106	+	33
TCGA-BA-4077-01B-01R-1436-07	gi|310698439|ref|NC_001526.2|	1	685	+	14	68703642	68704690	+	47
TCGA-BA-5559-01A-01R-1514-07	gi|310698439|ref|NC_001526.2|	3295	4391	+	1	67229077	67230125	+	91
TCGA-BA-5559-01A-01R-1514-07	gi|310698439|ref|NC_001526.2|	3295	4391	+	1	67228516	67229564	+	15
TCGA-BA-5559-01A-01R-1514-07	gi|310698439|ref|NC_001526.2|	1	1049	-	1	67219818	67220866	+	89
TCGA-BA-5559-01A-01R-1514-07	gi|310698439|ref|NC_001526.2|	1	1049	-	1	67220784	67221832	+	17
TCGA-BA-5559-01A-01R-1514-07	gi|310698439|ref|NC_001526.2|	1	1049	-	1	67217630	67218678	+	20
TCGA-BA-5559-01A-01R-1514-07	gi|310698439|ref|NC_001526.2|	1	1049	-	1	67229448	67230496	+	107
TCGA-BA-5559-01A-01R-1514-07	gi|310698439|ref|NC_001526.2|	828	1924	+	1	67230966	67232014	+	18
TCGA-BA-5559-01A-01R-1514-07	gi|310698439|ref|NC_001526.2|	828	1924	+	1	67235682	67236730	+	17
TCGA-BA-5559-01A-01R-1514-07	gi|310698439|ref|NC_001526.2|	232	1328	+	1	67235682	67236730	+	274
TCGA-BA-5559-01A-01R-1514-07	gi|310698439|ref|NC_001526.2|	232	1328	+	1	67241444	67242492	+	16
TCGA-BA-5559-01A-01R-1514-07	gi|310698439|ref|NC_001526.2|	232	1328	+	1	67230966	67232014	+	35
TCGA-BA-5559-01A-01R-1514-07	gi|310698439|ref|NC_001526.2|	232	1328	+	1	67239135	67240183	+	5
TCGA-BA-5559-01A-01R-1514-07	gi|310698439|ref|NC_001526.2|	1	668	+	1	67235682	67236730	+	5
TCGA-BA-A4IG-01A-11R-A266-07	gi|310698439|ref|NC_001526.2|	2203	3251	-	10	112257614	112258662	+	17
TCGA-BA-A4IG-01A-11R-A266-07	gi|310698439|ref|NC_001526.2|	2203	3251	-	10	112328133	112329181	+	15
TCGA-BA-A4IG-01A-11R-A266-07	gi|310698439|ref|NC_001526.2|	2203	3251	-	10	112261986	112263034	+	23
TCGA-BA-A4IG-01A-11R-A266-07	gi|310698439|ref|NC_001526.2|	2203	3251	-	10	112327202	112328250	+	30
TCGA-BA-A4IG-01A-11R-A266-07	gi|310698439|ref|NC_001526.2|	2250	3346	+	X	54518996	54520044	+	5
TCGA-BA-A4IG-01A-11R-A266-07	gi|310698439|ref|NC_001526.2|	347	1443	+	11	31999848	32000896	+	8
TCGA-BA-A4IG-01A-11R-A266-07	gi|310698439|ref|NC_001526.2|	1	930	+	14	38066494	38067542	+	8
TCGA-BA-A4IH-01A-11R-A266-07	gi|310698439|ref|NC_001526.2|	5369	6417	-	9	103083431	103084479	+	604
TCGA-BA-A4IH-01A-11R-A266-07	gi|310698439|ref|NC_001526.2|	5575	6623	-	9	103082780	103083828	-	8
TCGA-BA-A4IH-01A-11R-A266-07	gi|310698439|ref|NC_001526.2|	5369	6417	-	9	103082789	103083837	+	5
TCGA-BA-A4IH-01A-11R-A266-07	gi|310698439|ref|NC_001526.2|	1	1049	-	9	103083431	103084479	+	130
TCGA-BA-A4IH-01A-11R-A266-07	gi|310698439|ref|NC_001526.2|	1	1049	-	9	103088115	103089163	+	127
TCGA-BA-A4IH-01A-11R-A266-07	gi|310698439|ref|NC_001526.2|	1	1049	-	9	102712922	102713970	+	39
TCGA-BA-A4IH-01A-11R-A266-07	gi|310698439|ref|NC_001526.2|	1	1049	-	9	103089558	103090606	+	9
TCGA-BA-A4IH-01A-11R-A266-07	gi|310698439|ref|NC_001526.2|	1	1049	-	9	102714154	102715202	+	61
TCGA-BA-A4IH-01A-11R-A266-07	gi|310698439|ref|NC_001526.2|	1170	2266	+	9	102719736	102720784	+	251
TCGA-BA-A4IH-01A-11R-A266-07	gi|310698439|ref|NC_001526.2|	954	2002	-	7	103551044	103552092	+	5
TCGA-BA-A4IH-01A-11R-A266-07	gi|310698439|ref|NC_001526.2|	281	1377	+	9	102712902	102713950	+	6
TCGA-BA-A4IH-01A-11R-A266-07	gi|310698439|ref|NC_001526.2|	281	1377	+	9	102716806	102717854	+	1025
TCGA-BA-A4IH-01A-11R-A266-07	gi|310698439|ref|NC_001526.2|	281	1377	+	9	102676968	102678016	+	50
TCGA-BA-A4IH-01A-11R-A266-07	gi|310698439|ref|NC_001526.2|	1	676	+	9	102716806	102717854	+	8
TCGA-BB-4225-01A-01R-1436-07	gi|333049|gb|M12732.1|PPH33CG	2205	3255	-	MT	11453	12503	+	5
TCGA-BB-4225-01A-01R-1436-07	gi|333049|gb|M12732.1|PPH33CG	2205	3255	-	MT	1912	2962	+	6
TCGA-BB-4225-01A-01R-1436-07	gi|333049|gb|M12732.1|PPH33CG	1887	2937	-	2	89156491	89157541	+	10
TCGA-BB-4225-01A-01R-1436-07	gi|333049|gb|M12732.1|PPH33CG	2205	3255	-	MT	14310	15360	+	5
TCGA-BB-4225-01A-01R-1436-07	gi|333049|gb|M12732.1|PPH33CG	2205	3255	-	MT	9683	10733	+	5
TCGA-BB-4225-01A-01R-1436-07	gi|333049|gb|M12732.1|PPH33CG	2205	3255	-	MT	6232	7282	+	6
TCGA-BB-4225-01A-01R-1436-07	gi|333049|gb|M12732.1|PPH33CG	2205	3255	-	MT	9173	10223	+	8
TCGA-BB-4225-01A-01R-1436-07	gi|333049|gb|M12732.1|PPH33CG	1	1051	-	MT	9683	10733	+	5
TCGA-BB-4225-01A-01R-1436-07	gi|333049|gb|M12732.1|PPH33CG	1	1051	-	2	89156491	89157541	+	5
TCGA-BB-7861-01A-11R-2232-07	gi|310698439|ref|NC_001526.2|	2819	3867	-	16	4847476	4848524	+	25
TCGA-BB-7861-01A-11R-2232-07	gi|310698439|ref|NC_001526.2|	3043	4139	+	15	94272903	94273951	+	17
TCGA-BB-7861-01A-11R-2232-07	gi|310698439|ref|NC_001526.2|	3043	4139	+	15	94298232	94299280	+	77
TCGA-BB-7861-01A-11R-2232-07	gi|310698439|ref|NC_001526.2|	2819	3867	-	16	4845028	4846076	+	36
TCGA-BB-7861-01A-11R-2232-07	gi|310698439|ref|NC_001526.2|	3043	4139	+	15	94303648	94304696	+	56
TCGA-BB-7861-01A-11R-2232-07	gi|310698439|ref|NC_001526.2|	2987	4083	+	6	54985335	54986383	-	6
TCGA-BB-7861-01A-11R-2232-07	gi|310698439|ref|NC_001526.2|	3043	4139	+	15	94289493	94290541	+	46
TCGA-BB-7861-01A-11R-2232-07	gi|310698439|ref|NC_001526.2|	2987	4083	+	2	214540205	214541253	-	11
TCGA-BB-7861-01A-11R-2232-07	gi|310698439|ref|NC_001526.2|	2999	4095	+	12	103789837	103790885	+	36
TCGA-BB-7861-01A-11R-2232-07	gi|310698439|ref|NC_001526.2|	2999	4095	+	12	103783069	103784117	+	5
TCGA-BB-7861-01A-11R-2232-07	gi|310698439|ref|NC_001526.2|	2999	4095	+	12	103794813	103795861	+	20
TCGA-BB-7861-01A-11R-2232-07	gi|310698439|ref|NC_001526.2|	2819	3867	-	16	4843790	4844838	+	17
TCGA-BB-7861-01A-11R-2232-07	gi|310698439|ref|NC_001526.2|	239	1335	+	15	94303648	94304696	+	76
TCGA-BB-7861-01A-11R-2232-07	gi|310698439|ref|NC_001526.2|	238	1334	+	1	209714134	209715182	+	11
TCGA-BB-7861-01A-11R-2232-07	gi|310698439|ref|NC_001526.2|	239	1335	+	15	94298232	94299280	+	22
TCGA-BB-7861-01A-11R-2232-07	gi|310698439|ref|NC_001526.2|	239	1335	+	15	94289493	94290541	+	6
TCGA-BB-7861-01A-11R-2232-07	gi|310698439|ref|NC_001526.2|	238	1334	+	16	4853023	4854071	+	82
TCGA-BB-7861-01A-11R-2232-07	gi|310698439|ref|NC_001526.2|	1	678	+	15	94303648	94304696	+	12
TCGA-BB-7861-01A-11R-2232-07	gi|310698439|ref|NC_001526.2|	1	678	+	15	94298232	94299280	+	6
TCGA-BB-7864-01A-11R-2232-07	gi|138374746|gb|EF177177.1|	1832	2928	+	12	91309715	91310763	+	88
TCGA-BB-7864-01A-11R-2232-07	gi|138374746|gb|EF177177.1|	654	1750	+	12	91299003	91300051	+	2014
TCGA-BB-7864-01A-11R-2232-07	gi|138374746|gb|EF177177.1|	654	1750	+	12	91308156	91309204	+	66
TCGA-BB-7864-01A-11R-2232-07	gi|138374746|gb|EF177177.1|	654	1750	+	12	91134321	91135369	+	164
TCGA-BB-7864-01A-11R-2232-07	gi|138374746|gb|EF177177.1|	654	1750	+	12	91308394	91309442	+	156
TCGA-BB-7864-01A-11R-2232-07	gi|138374746|gb|EF177177.1|	654	1750	+	12	91133271	91134319	+	10
TCGA-BB-7864-01A-11R-2232-07	gi|138374746|gb|EF177177.1|	654	1750	+	12	91309715	91310763	+	6
TCGA-BB-7864-01A-11R-2232-07	gi|138374746|gb|EF177177.1|	654	1750	+	12	91301322	91302370	+	17
TCGA-BB-7864-01A-11R-2232-07	gi|138374746|gb|EF177177.1|	654	1750	+	12	91308154	91309202	+	63
TCGA-BB-7864-01A-11R-2232-07	gi|138374746|gb|EF177177.1|	654	1750	+	12	91307186	91308234	+	21
TCGA-BB-7864-01A-11R-2232-07	gi|138374746|gb|EF177177.1|	58	1154	+	12	91308394	91309442	+	9
TCGA-BB-7864-01A-11R-2232-07	gi|138374746|gb|EF177177.1|	58	1154	+	12	91299003	91300051	+	128
TCGA-BB-7864-01A-11R-2232-07	gi|138374746|gb|EF177177.1|	58	1154	+	12	91134321	91135369	+	16
TCGA-BB-7864-01A-11R-2232-07	gi|138374746|gb|EF177177.1|	58	1154	+	12	91307186	91308234	+	5
TCGA-BB-7864-01A-11R-2232-07	gi|138374746|gb|EF177177.1|	1	1049	-	12	91134321	91135369	+	27
TCGA-BB-7864-01A-11R-2232-07	gi|138374746|gb|EF177177.1|	1	1049	-	12	91133268	91134316	+	8
TCGA-BB-7866-01A-11R-2232-07	gi|310698439|ref|NC_001526.2|	5133	6181	-	8	128866935	128867983	+	155
TCGA-BB-7866-01A-11R-2232-07	gi|310698439|ref|NC_001526.2|	3576	4672	+	8	128941500	128942548	+	176
TCGA-BB-7866-01A-11R-2232-07	gi|310698439|ref|NC_001526.2|	2882	3930	-	8	128868362	128869410	+	2968
TCGA-BB-7866-01A-11R-2232-07	gi|310698439|ref|NC_001526.2|	3315	4363	-	19	30398279	30399327	+	122
TCGA-BB-7866-01A-11R-2232-07	gi|310698439|ref|NC_001526.2|	3315	4363	-	6	161524680	161525728	-	6
TCGA-BB-7866-01A-11R-2232-07	gi|310698439|ref|NC_001526.2|	3324	4372	-	10	9701863	9702911	-	9
TCGA-BB-7866-01A-11R-2232-07	gi|310698439|ref|NC_001526.2|	3320	4368	-	X	118755095	118756143	+	11
TCGA-BB-7866-01A-11R-2232-07	gi|310698439|ref|NC_001526.2|	3315	4363	-	7	147944940	147945988	+	32
TCGA-BB-7866-01A-11R-2232-07	gi|310698439|ref|NC_001526.2|	3320	4368	-	X	118755189	118756237	-	5
TCGA-BB-7866-01A-11R-2232-07	gi|310698439|ref|NC_001526.2|	2823	3871	-	6	161524586	161525634	+	9
TCGA-BB-7866-01A-11R-2232-07	gi|310698439|ref|NC_001526.2|	3165	4213	-	1	89574150	89575198	+	17
TCGA-BB-7866-01A-11R-2232-07	gi|310698439|ref|NC_001526.2|	3325	4373	-	19	32709748	32710796	-	8
TCGA-BB-7866-01A-11R-2232-07	gi|310698439|ref|NC_001526.2|	3320	4368	-	17	75542126	75543174	+	11
TCGA-BB-7866-01A-11R-2232-07	gi|310698439|ref|NC_001526.2|	3314	4362	-	5	45704908	45705956	-	5
TCGA-BB-7866-01A-11R-2232-07	gi|310698439|ref|NC_001526.2|	3314	4362	-	8	128868163	128869211	-	17
TCGA-BB-7866-01A-11R-2232-07	gi|310698439|ref|NC_001526.2|	3334	4382	-	18	50425304	50426352	+	12
TCGA-BB-7866-01A-11R-2232-07	gi|310698439|ref|NC_001526.2|	3320	4368	-	4	71576310	71577358	+	5
TCGA-BB-7866-01A-11R-2232-07	gi|310698439|ref|NC_001526.2|	3576	4672	+	8	128940370	128941418	+	151
TCGA-BB-7866-01A-11R-2232-07	gi|310698439|ref|NC_001526.2|	3576	4672	+	8	128944296	128945344	+	17
TCGA-BB-7866-01A-11R-2232-07	gi|310698439|ref|NC_001526.2|	2979	4075	+	8	128940370	128941418	+	70
TCGA-BB-7866-01A-11R-2232-07	gi|310698439|ref|NC_001526.2|	2979	4075	+	8	128944296	128945344	+	76
TCGA-BB-7866-01A-11R-2232-07	gi|310698439|ref|NC_001526.2|	2882	3930	-	8	128866935	128867983	+	14
TCGA-BB-7866-01A-11R-2232-07	gi|310698439|ref|NC_001526.2|	2111	3207	+	2	66086624	66087672	+	166
TCGA-BB-7866-01A-11R-2232-07	gi|310698439|ref|NC_001526.2|	2110	3206	+	8	128867413	128868461	+	14
TCGA-BB-7866-01A-11R-2232-07	gi|310698439|ref|NC_001526.2|	2110	3206	+	8	128865691	128866739	+	8
TCGA-BB-7866-01A-11R-2232-07	gi|310698439|ref|NC_001526.2|	616	1712	+	8	128867742	128868790	+	1981
TCGA-BB-7866-01A-11R-2232-07	gi|310698439|ref|NC_001526.2|	1	1049	-	8	128866935	128867983	+	75
TCGA-BB-7866-01A-11R-2232-07	gi|310698439|ref|NC_001526.2|	616	1712	+	8	128960199	128961247	+	6
TCGA-BB-7866-01A-11R-2232-07	gi|310698439|ref|NC_001526.2|	236	1332	+	2	66086624	66087672	+	7
TCGA-BB-7866-01A-11R-2232-07	gi|310698439|ref|NC_001526.2|	616	1712	+	8	128944296	128945344	+	8
TCGA-BB-7866-01A-11R-2232-07	gi|310698439|ref|NC_001526.2|	616	1712	+	8	128742515	128743563	+	7
TCGA-BB-7866-01A-11R-2232-07	gi|310698439|ref|NC_001526.2|	616	1712	+	8	128867413	128868461	+	308
TCGA-BB-7866-01A-11R-2232-07	gi|310698439|ref|NC_001526.2|	616	1712	+	8	128867408	128868456	+	658
TCGA-BB-7866-01A-11R-2232-07	gi|310698439|ref|NC_001526.2|	1	1049	-	8	128806338	128807386	+	6
TCGA-BB-7866-01A-11R-2232-07	gi|310698439|ref|NC_001526.2|	17	1113	+	8	128867408	128868456	+	51
TCGA-BB-7866-01A-11R-2232-07	gi|310698439|ref|NC_001526.2|	17	1113	+	8	128867742	128868790	+	146
TCGA-BB-7866-01A-11R-2232-07	gi|310698439|ref|NC_001526.2|	17	1113	+	8	128944296	128945344	+	5
TCGA-BB-A6UM-01A-12R-A34R-07	gi|310698439|ref|NC_001526.2|	240	1336	+	11	17073374	17074422	+	591
TCGA-BB-A6UM-01A-12R-A34R-07	gi|310698439|ref|NC_001526.2|	240	1336	+	11	17042008	17043056	+	43
TCGA-BB-A6UM-01A-12R-A34R-07	gi|310698439|ref|NC_001526.2|	240	1336	+	11	17036439	17037487	+	10
TCGA-BB-A6UM-01A-12R-A34R-07	gi|310698439|ref|NC_001526.2|	224	1320	+	2	71264442	71265490	+	6
TCGA-BB-A6UM-01A-12R-A34R-07	gi|310698439|ref|NC_001526.2|	216	1312	+	9	92977887	92978935	+	5
TCGA-BB-A6UM-01A-12R-A34R-07	gi|310698439|ref|NC_001526.2|	1	683	+	11	17073374	17074422	+	142
TCGA-BB-A6UM-01A-12R-A34R-07	gi|310698439|ref|NC_001526.2|	1	683	+	11	17042008	17043056	+	41
TCGA-BB-A6UM-01A-12R-A34R-07	gi|310698439|ref|NC_001526.2|	1	683	+	11	17036439	17037487	+	12
TCGA-CN-4741-01A-01R-1436-07	gi|310698439|ref|NC_001526.2|	2203	3253	-	13	73619749	73620799	+	213
TCGA-CN-4741-01A-01R-1436-07	gi|310698439|ref|NC_001526.2|	2215	3265	-	13	73619236	73620286	-	33
TCGA-CN-4741-01A-01R-1436-07	gi|310698439|ref|NC_001526.2|	1623	2673	-	11	123087636	123088686	+	35
TCGA-CN-4741-01A-01R-1436-07	gi|310698439|ref|NC_001526.2|	2206	3256	-	4	183640033	183641083	+	31
TCGA-CN-4741-01A-01R-1436-07	gi|310698439|ref|NC_001526.2|	2215	3265	-	13	60471129	60472179	-	16
TCGA-CN-4741-01A-01R-1436-07	gi|310698439|ref|NC_001526.2|	1623	2673	-	11	76091290	76092340	+	49
TCGA-CN-4741-01A-01R-1436-07	gi|310698439|ref|NC_001526.2|	1	1051	-	MT	11240	12290	+	7
TCGA-CN-4741-01A-01R-1436-07	gi|310698439|ref|NC_001526.2|	2880	3930	-	15	89713482	89714532	+	7
TCGA-CN-4741-01A-01R-1436-07	gi|310698439|ref|NC_001526.2|	2206	3256	-	4	180798775	180799825	+	6
TCGA-CN-4741-01A-01R-1436-07	gi|310698439|ref|NC_001526.2|	1704	2804	+	13	73619840	73620890	+	6
TCGA-CN-4741-01A-01R-1436-07	gi|310698439|ref|NC_001526.2|	236	1336	+	3	189239339	189240389	+	214
TCGA-CN-4741-01A-01R-1436-07	gi|310698439|ref|NC_001526.2|	233	1333	+	13	73619840	73620890	+	97
TCGA-CN-4741-01A-01R-1436-07	gi|310698439|ref|NC_001526.2|	232	1332	+	15	89713492	89714542	+	39
TCGA-CN-4741-01A-01R-1436-07	gi|310698439|ref|NC_001526.2|	232	1332	+	17	16513079	16514129	+	8
TCGA-CN-4741-01A-01R-1436-07	gi|310698439|ref|NC_001526.2|	232	1332	+	20	3351640	3352690	+	6
TCGA-CN-4741-01A-01R-1436-07	gi|310698439|ref|NC_001526.2|	232	1332	+	X	1112589	1113639	+	7
TCGA-CN-4741-01A-01R-1436-07	gi|310698439|ref|NC_001526.2|	228	1328	+	13	73619259	73620309	-	68
TCGA-CN-4741-01A-01R-1436-07	gi|310698439|ref|NC_001526.2|	225	1325	+	1	173895131	173896181	+	8
TCGA-CN-4741-01A-01R-1436-07	gi|310698439|ref|NC_001526.2|	225	1325	+	2	135808206	135809256	+	11
TCGA-CN-4741-01A-01R-1436-07	gi|310698439|ref|NC_001526.2|	225	1325	+	16	48192872	48193922	+	6
TCGA-CN-4741-01A-01R-1436-07	gi|310698439|ref|NC_001526.2|	228	1328	+	13	60471129	60472179	-	32
TCGA-CN-4741-01A-01R-1436-07	gi|310698439|ref|NC_001526.2|	223	1323	+	11	123087725	123088775	-	10
TCGA-CN-4741-01A-01R-1436-07	gi|310698439|ref|NC_001526.2|	222	1322	+	4	180798778	180799828	+	26
TCGA-CN-4741-01A-01R-1436-07	gi|310698439|ref|NC_001526.2|	222	1322	+	20	49607756	49608806	-	22
TCGA-CN-4741-01A-01R-1436-07	gi|310698439|ref|NC_001526.2|	222	1322	+	4	183640032	183641082	+	52
TCGA-CN-4741-01A-01R-1436-07	gi|310698439|ref|NC_001526.2|	215	1315	+	21	45636055	45637105	-	7
TCGA-CN-4741-01A-01R-1436-07	gi|310698439|ref|NC_001526.2|	222	1322	+	20	3351742	3352792	-	8
TCGA-CN-4741-01A-01R-1436-07	gi|310698439|ref|NC_001526.2|	213	1313	+	11	123087635	123088685	+	28
TCGA-CN-4741-01A-01R-1436-07	gi|310698439|ref|NC_001526.2|	211	1311	+	8	141518519	141519569	-	5
TCGA-CN-4741-01A-01R-1436-07	gi|310698439|ref|NC_001526.2|	598	1698	+	22	37971591	37972641	+	10
TCGA-CN-4741-01A-01R-1436-07	gi|310698439|ref|NC_001526.2|	232	1332	+	X	135840930	135841980	+	6
TCGA-CN-4741-01A-01R-1436-07	gi|310698439|ref|NC_001526.2|	207	1307	+	19	50649475	50650525	-	9
TCGA-CN-4741-01A-01R-1436-07	gi|310698439|ref|NC_001526.2|	1	1051	-	13	73619749	73620799	+	179
TCGA-CN-4741-01A-01R-1436-07	gi|310698439|ref|NC_001526.2|	233	1333	+	13	73619234	73620284	+	1279
TCGA-CN-4741-01A-01R-1436-07	gi|310698439|ref|NC_001526.2|	213	1313	+	11	36823004	36824054	+	8
TCGA-CN-4741-01A-01R-1436-07	gi|310698439|ref|NC_001526.2|	233	1333	+	13	60471028	60472078	+	5
TCGA-CN-4741-01A-01R-1436-07	gi|310698439|ref|NC_001526.2|	213	1313	+	11	63517801	63518851	+	16
TCGA-CN-4741-01A-01R-1436-07	gi|310698439|ref|NC_001526.2|	232	1332	+	15	66628019	66629069	+	6
TCGA-CN-4741-01A-01R-1436-07	gi|310698439|ref|NC_001526.2|	236	1336	+	3	47773723	47774773	+	5
TCGA-CN-4741-01A-01R-1436-07	gi|310698439|ref|NC_001526.2|	1	1051	-	13	73619236	73620286	-	17
TCGA-CN-4741-01A-01R-1436-07	gi|310698439|ref|NC_001526.2|	1	1051	-	13	60471129	60472179	-	5
TCGA-CN-4741-01A-01R-1436-07	gi|310698439|ref|NC_001526.2|	1	1051	-	4	180798775	180799825	+	7
TCGA-CN-4741-01A-01R-1436-07	gi|310698439|ref|NC_001526.2|	1	1051	-	4	183640033	183641083	+	16
TCGA-CN-4741-01A-01R-1436-07	gi|310698439|ref|NC_001526.2|	1	1051	-	11	123087636	123088686	+	12
TCGA-CN-4741-01A-01R-1436-07	gi|310698439|ref|NC_001526.2|	1	657	+	13	73619234	73620284	+	22
TCGA-CN-A499-01A-11R-A24H-07	gi|310698439|ref|NC_001526.2|	7003	8051	-	11	69623124	69624172	+	52
TCGA-CN-A499-01A-11R-A24H-07	gi|310698439|ref|NC_001526.2|	305	1401	+	11	34498205	34499253	+	16
TCGA-CN-A499-01A-11R-A24H-07	gi|310698439|ref|NC_001526.2|	166	1262	+	1	160351831	160352879	-	7
TCGA-CN-A499-01A-11R-A24H-07	gi|310698439|ref|NC_001526.2|	166	1262	+	10	14924944	14925992	+	6
TCGA-CN-A499-01A-11R-A24H-07	gi|310698439|ref|NC_001526.2|	193	1289	+	5	109205797	109206845	+	12
TCGA-CN-A499-01A-11R-A24H-07	gi|310698439|ref|NC_001526.2|	166	1262	+	10	114159625	114160673	+	13
TCGA-CN-A499-01A-11R-A24H-07	gi|310698439|ref|NC_001526.2|	159	1255	+	15	31198980	31200028	+	18
TCGA-CN-A499-01A-11R-A24H-07	gi|310698439|ref|NC_001526.2|	234	1330	+	12	90322753	90323801	+	7
TCGA-CN-A499-01A-11R-A24H-07	gi|310698439|ref|NC_001526.2|	234	1330	+	12	72492209	72493257	+	26
TCGA-CN-A499-01A-11R-A24H-07	gi|310698439|ref|NC_001526.2|	215	1311	+	1	199951907	199952955	+	12
TCGA-CN-A499-01A-11R-A24H-07	gi|310698439|ref|NC_001526.2|	215	1311	+	1	160351760	160352808	+	10
TCGA-CN-A499-01A-11R-A24H-07	gi|310698439|ref|NC_001526.2|	157	1253	+	7	83081948	83082996	-	8
TCGA-CN-A499-01A-11R-A24H-07	gi|310698439|ref|NC_001526.2|	440	1536	+	7	52046900	52047948	+	14
TCGA-CN-A499-01A-11R-A24H-07	gi|310698439|ref|NC_001526.2|	158	1254	+	17	42131787	42132835	-	8
TCGA-CN-A499-01A-11R-A24H-07	gi|310698439|ref|NC_001526.2|	569	1665	+	17	40444770	40445818	+	20
TCGA-CN-A499-01A-11R-A24H-07	gi|310698439|ref|NC_001526.2|	157	1253	+	7	7541071	7542119	-	10
TCGA-CN-A499-01A-11R-A24H-07	gi|310698439|ref|NC_001526.2|	157	1253	+	18	469845	470893	-	7
TCGA-CN-A499-01A-11R-A24H-07	gi|310698439|ref|NC_001526.2|	411	1507	+	22	40378002	40379050	+	9
TCGA-CN-A499-01A-11R-A24H-07	gi|310698439|ref|NC_001526.2|	158	1254	+	21	15398599	15399647	-	5
TCGA-CN-A499-01A-11R-A24H-07	gi|310698439|ref|NC_001526.2|	304	1400	+	2	129235605	129236653	+	10
TCGA-CN-A499-01A-11R-A24H-07	gi|310698439|ref|NC_001526.2|	158	1254	+	17	40444863	40445911	-	6
TCGA-CN-A499-01A-11R-A24H-07	gi|310698439|ref|NC_001526.2|	440	1536	+	7	2511472	2512520	+	14
TCGA-CN-A499-01A-11R-A24H-07	gi|310698439|ref|NC_001526.2|	305	1401	+	11	68949766	68950814	+	51
TCGA-CN-A499-01A-11R-A24H-07	gi|310698439|ref|NC_001526.2|	158	1254	+	14	102576370	102577418	-	5
TCGA-CN-A499-01A-11R-A24H-07	gi|310698439|ref|NC_001526.2|	304	1400	+	2	38609281	38610329	+	72
TCGA-CN-A499-01A-11R-A24H-07	gi|310698439|ref|NC_001526.2|	158	1254	+	5	109205885	109206933	-	10
TCGA-CN-A499-01A-11R-A24H-07	gi|310698439|ref|NC_001526.2|	305	1401	+	11	62640194	62641242	+	19
TCGA-CN-A499-01A-11R-A24H-07	gi|310698439|ref|NC_001526.2|	157	1253	+	18	26478982	26480030	-	9
TCGA-CN-A499-01A-11R-A24H-07	gi|310698439|ref|NC_001526.2|	159	1255	+	15	50986934	50987982	+	7
TCGA-CN-A499-01A-11R-A24H-07	gi|310698439|ref|NC_001526.2|	155	1251	+	X	5653721	5654769	-	12
TCGA-CN-A499-01A-11R-A24H-07	gi|310698439|ref|NC_001526.2|	155	1251	+	X	51598253	51599301	-	5
TCGA-CN-A499-01A-11R-A24H-07	gi|310698439|ref|NC_001526.2|	145	1241	+	15	30267743	30268791	-	5
TCGA-CN-A499-01A-11R-A24H-07	gi|310698439|ref|NC_001526.2|	305	1401	+	11	27618617	27619665	+	5
TCGA-CN-A499-01A-11R-A24H-07	gi|310698439|ref|NC_001526.2|	159	1255	+	3	186598814	186599862	-	6
TCGA-CN-A499-01A-11R-A24H-07	gi|310698439|ref|NC_001526.2|	159	1255	+	3	101775698	101776746	-	12
TCGA-CN-A499-01A-11R-A24H-07	gi|310698439|ref|NC_001526.2|	159	1255	+	3	156931209	156932257	-	8
TCGA-CN-A499-01A-11R-A24H-07	gi|310698439|ref|NC_001526.2|	215	1311	+	1	243101347	243102395	+	6
TCGA-CN-A499-01A-11R-A24H-07	gi|310698439|ref|NC_001526.2|	359	1455	+	19	16218359	16219407	+	5
TCGA-CN-A499-01A-11R-A24H-07	gi|310698439|ref|NC_001526.2|	215	1311	+	1	160913071	160914119	+	7
TCGA-CN-A499-01A-11R-A24H-07	gi|310698439|ref|NC_001526.2|	612	1708	+	3	156328724	156329772	+	10
TCGA-CN-A499-01A-11R-A24H-07	gi|310698439|ref|NC_001526.2|	159	1255	+	15	52383371	52384419	+	9
TCGA-CN-A499-01A-11R-A24H-07	gi|310698439|ref|NC_001526.2|	215	1311	+	1	225786832	225787880	+	5
TCGA-CN-A499-01A-11R-A24H-07	gi|310698439|ref|NC_001526.2|	165	1261	+	20	43266521	43267569	+	5
TCGA-CN-A499-01A-11R-A24H-07	gi|310698439|ref|NC_001526.2|	166	1262	+	10	33713616	33714664	+	6
TCGA-CN-A499-01A-11R-A24H-07	gi|310698439|ref|NC_001526.2|	1	1049	-	11	69624793	69625841	+	50
TCGA-CN-A499-01A-11R-A24H-07	gi|310698439|ref|NC_001526.2|	157	1253	+	2	43320198	43321246	-	5
TCGA-CN-A499-01A-11R-A24H-07	gi|310698439|ref|NC_001526.2|	304	1400	+	2	228624867	228625915	+	16
TCGA-CN-A499-01A-11R-A24H-07	gi|310698439|ref|NC_001526.2|	215	1311	+	1	147539524	147540572	+	7
TCGA-CN-A499-01A-11R-A24H-07	gi|310698439|ref|NC_001526.2|	359	1455	+	19	24253872	24254920	+	6
TCGA-CN-A499-01A-11R-A24H-07	gi|310698439|ref|NC_001526.2|	1	1049	-	11	69624805	69625853	+	19
TCGA-CN-A499-01A-11R-A24H-07	gi|310698439|ref|NC_001526.2|	1	1049	-	11	69624785	69625833	+	10
TCGA-CN-A499-01A-11R-A24H-07	gi|310698439|ref|NC_001526.2|	1	1049	-	11	69624102	69625150	+	11
TCGA-CN-A49C-01A-11R-A24H-07	gi|310698439|ref|NC_001526.2|	6270	7318	-	17	37850941	37851989	+	26
TCGA-CN-A49C-01A-11R-A24H-07	gi|310698439|ref|NC_001526.2|	6130	7226	+	11	73761618	73762666	+	18
TCGA-CN-A49C-01A-11R-A24H-07	gi|310698439|ref|NC_001526.2|	6137	7185	-	11	71180206	71181254	+	16
TCGA-CN-A49C-01A-11R-A24H-07	gi|310698439|ref|NC_001526.2|	5189	6285	+	17	37850352	37851400	+	5
TCGA-CN-A49C-01A-11R-A24H-07	gi|310698439|ref|NC_001526.2|	659	1755	+	5	26125589	26126637	+	598
TCGA-CN-A49C-01A-11R-A24H-07	gi|310698439|ref|NC_001526.2|	659	1755	+	5	26123513	26124561	+	5
TCGA-CN-A49C-01A-11R-A24H-07	gi|310698439|ref|NC_001526.2|	659	1755	+	5	26128635	26129683	+	18
TCGA-CN-A49C-01A-11R-A24H-07	gi|310698439|ref|NC_001526.2|	243	1339	+	1	16136616	16137664	+	8
TCGA-CN-A49C-01A-11R-A24H-07	gi|310698439|ref|NC_001526.2|	243	1339	+	1	16133970	16135018	+	127
TCGA-CN-A49C-01A-11R-A24H-07	gi|310698439|ref|NC_001526.2|	242	1338	+	17	37864467	37865515	+	108
TCGA-CN-A49C-01A-11R-A24H-07	gi|310698439|ref|NC_001526.2|	241	1337	+	4	66558426	66559474	+	87
TCGA-CN-A49C-01A-11R-A24H-07	gi|310698439|ref|NC_001526.2|	242	1338	+	17	37862987	37864035	+	373
TCGA-CN-A49C-01A-11R-A24H-07	gi|310698439|ref|NC_001526.2|	240	1336	+	12	85382177	85383225	+	86
TCGA-CN-A49C-01A-11R-A24H-07	gi|310698439|ref|NC_001526.2|	238	1334	+	21	22171220	22172268	+	16
TCGA-CN-A49C-01A-11R-A24H-07	gi|310698439|ref|NC_001526.2|	238	1334	+	21	22166522	22167570	+	73
TCGA-CN-A49C-01A-11R-A24H-07	gi|310698439|ref|NC_001526.2|	243	1339	+	1	16138225	16139273	+	146
TCGA-CN-A49C-01A-11R-A24H-07	gi|310698439|ref|NC_001526.2|	240	1336	+	12	85385979	85387027	+	44
TCGA-CN-A49C-01A-11R-A24H-07	gi|310698439|ref|NC_001526.2|	242	1338	+	17	37879228	37880276	+	14
TCGA-CN-A49C-01A-11R-A24H-07	gi|310698439|ref|NC_001526.2|	211	1307	+	9	111028074	111029122	+	15
TCGA-CN-A49C-01A-11R-A24H-07	gi|310698439|ref|NC_001526.2|	174	1270	+	17	37862731	37863779	-	11
TCGA-CN-A49C-01A-11R-A24H-07	gi|310698439|ref|NC_001526.2|	63	1159	+	5	26125589	26126637	+	149
TCGA-CN-A49C-01A-11R-A24H-07	gi|310698439|ref|NC_001526.2|	63	1159	+	5	26123513	26124561	+	5
TCGA-CN-A49C-01A-11R-A24H-07	gi|310698439|ref|NC_001526.2|	1	684	+	17	37864467	37865515	+	31
TCGA-CN-A49C-01A-11R-A24H-07	gi|310698439|ref|NC_001526.2|	1	684	+	17	37862987	37864035	+	56
TCGA-CN-A49C-01A-11R-A24H-07	gi|310698439|ref|NC_001526.2|	1	664	+	12	85382177	85383225	+	9
TCGA-CN-A6V1-01A-12R-A34R-07	gi|310698439|ref|NC_001526.2|	465	1561	+	21	46418770	46419818	+	11
TCGA-CN-A6V7-01A-12R-A34R-07	gi|310698439|ref|NC_001526.2|	2857	3905	-	14	68877602	68878650	+	6
TCGA-CN-A6V7-01A-12R-A34R-07	gi|310698439|ref|NC_001526.2|	2851	3947	+	14	68913189	68914237	+	228
TCGA-CN-A6V7-01A-12R-A34R-07	gi|310698439|ref|NC_001526.2|	2851	3947	+	14	68914063	68915111	+	41
TCGA-CN-A6V7-01A-12R-A34R-07	gi|310698439|ref|NC_001526.2|	2841	3937	+	14	68914147	68915195	-	8
TCGA-CN-A6V7-01A-12R-A34R-07	gi|310698439|ref|NC_001526.2|	241	1337	+	14	68913189	68914237	+	29
TCGA-CN-A6V7-01A-12R-A34R-07	gi|310698439|ref|NC_001526.2|	241	1337	+	14	68934314	68935362	+	8
TCGA-CN-A6V7-01A-12R-A34R-07	gi|310698439|ref|NC_001526.2|	241	1337	+	14	68914063	68915111	+	6
TCGA-CQ-5323-01A-01R-1686-07	gi|310698439|ref|NC_001526.2|	444	1540	+	18	61316687	61317735	+	9
TCGA-CQ-5323-01A-01R-1686-07	gi|310698439|ref|NC_001526.2|	444	1540	+	18	61322491	61323539	+	414
TCGA-CQ-5323-01A-01R-1686-07	gi|310698439|ref|NC_001526.2|	444	1540	+	18	61327599	61328647	+	18
TCGA-CQ-5323-01A-01R-1686-07	gi|310698439|ref|NC_001526.2|	444	1540	+	18	61321115	61322163	+	179
TCGA-CQ-5323-01A-01R-1686-07	gi|310698439|ref|NC_001526.2|	444	1540	+	18	61303055	61304103	+	43
TCGA-CQ-5323-01A-01R-1686-07	gi|310698439|ref|NC_001526.2|	444	1540	+	18	61304256	61305304	+	19
TCGA-CQ-5323-01A-01R-1686-07	gi|310698439|ref|NC_001526.2|	1	679	+	18	61322491	61323539	+	11
TCGA-CR-5249-01A-01R-1514-07	gi|310698439|ref|NC_001526.2|	1199	2247	-	12	52913231	52914279	+	5
TCGA-CR-6471-01A-11R-1873-07	gi|333049|gb|M12732.1|PPH33CG	1746	2842	+	11	12897056	12898104	+	47
TCGA-CR-6471-01A-11R-1873-07	gi|333049|gb|M12732.1|PPH33CG	937	2033	+	11	12897056	12898104	+	5
TCGA-CR-6471-01A-11R-1873-07	gi|333049|gb|M12732.1|PPH33CG	254	1350	+	11	12897056	12898104	+	31089
TCGA-CR-6471-01A-11R-1873-07	gi|333049|gb|M12732.1|PPH33CG	1	1049	-	11	12897050	12898098	+	12
TCGA-CR-6471-01A-11R-1873-07	gi|333049|gb|M12732.1|PPH33CG	1	1049	-	12	52913488	52914536	+	5
TCGA-CR-6471-01A-11R-1873-07	gi|333049|gb|M12732.1|PPH33CG	1	1049	-	12	52845228	52846276	+	6
TCGA-CR-6471-01A-11R-1873-07	gi|333049|gb|M12732.1|PPH33CG	1	1049	-	12	52862358	52863406	+	9
TCGA-CR-6471-01A-11R-1873-07	gi|333049|gb|M12732.1|PPH33CG	1	1049	-	12	52866951	52867999	+	7
TCGA-CR-6471-01A-11R-1873-07	gi|333049|gb|M12732.1|PPH33CG	247	1343	+	17	39739277	39740325	+	6
TCGA-CR-6471-01A-11R-1873-07	gi|333049|gb|M12732.1|PPH33CG	1	1049	-	12	52886368	52887416	+	9
TCGA-CR-6471-01A-11R-1873-07	gi|333049|gb|M12732.1|PPH33CG	1	686	+	11	12897056	12898104	+	190
TCGA-CR-6472-01A-11R-1873-07	gi|310698439|ref|NC_001526.2|	1779	2875	+	16	1611804	1612852	+	39
TCGA-CR-6472-01A-11R-1873-07	gi|310698439|ref|NC_001526.2|	243	1339	+	16	1611804	1612852	+	527
TCGA-CR-6472-01A-11R-1873-07	gi|310698439|ref|NC_001526.2|	243	1339	+	16	1615569	1616617	+	95
TCGA-CR-6472-01A-11R-1873-07	gi|310698439|ref|NC_001526.2|	226	1322	+	16	1611523	1612571	-	5
TCGA-CR-6472-01A-11R-1873-07	gi|310698439|ref|NC_001526.2|	243	1339	+	16	1613481	1614529	+	16
TCGA-CR-6473-01A-11R-1873-07	gi|310698439|ref|NC_001526.2|	631	1727	+	1	173208524	173209572	+	697
TCGA-CR-6473-01A-11R-1873-07	gi|310698439|ref|NC_001526.2|	631	1727	+	1	173155356	173156404	+	40
TCGA-CR-6473-01A-11R-1873-07	gi|310698439|ref|NC_001526.2|	631	1727	+	1	173081797	173082845	+	73
TCGA-CR-6473-01A-11R-1873-07	gi|310698439|ref|NC_001526.2|	631	1727	+	1	173175685	173176733	+	82
TCGA-CR-6473-01A-11R-1873-07	gi|310698439|ref|NC_001526.2|	631	1727	+	1	173157072	173158120	+	18
TCGA-CR-6473-01A-11R-1873-07	gi|310698439|ref|NC_001526.2|	631	1727	+	1	173086646	173087694	+	6
TCGA-CR-6473-01A-11R-1873-07	gi|310698439|ref|NC_001526.2|	35	1131	+	1	173208524	173209572	+	96
TCGA-CR-6473-01A-11R-1873-07	gi|310698439|ref|NC_001526.2|	35	1131	+	1	173175685	173176733	+	57
TCGA-CR-6473-01A-11R-1873-07	gi|310698439|ref|NC_001526.2|	35	1131	+	1	173081797	173082845	+	20
TCGA-CR-6473-01A-11R-1873-07	gi|310698439|ref|NC_001526.2|	35	1131	+	1	173155356	173156404	+	16
TCGA-CR-6480-01A-11R-1873-07	gi|310698439|ref|NC_001526.2|	3387	4483	+	Y	18647082	18648130	-	6
TCGA-CR-6480-01A-11R-1873-07	gi|310698439|ref|NC_001526.2|	3293	4389	+	X	22814319	22815367	+	5
TCGA-CR-6480-01A-11R-1873-07	gi|310698439|ref|NC_001526.2|	3261	4357	+	7	155947747	155948795	+	9
TCGA-CR-6480-01A-11R-1873-07	gi|310698439|ref|NC_001526.2|	3261	4357	+	3	95405304	95406352	+	5
TCGA-CR-6481-01A-11R-1873-07	gi|310698439|ref|NC_001526.2|	383	1479	+	15	90359438	90360486	+	13
TCGA-CR-6481-01A-11R-1873-07	gi|310698439|ref|NC_001526.2|	383	1479	+	15	90349402	90350450	+	5
TCGA-CR-6481-01A-11R-1873-07	gi|310698439|ref|NC_001526.2|	383	1479	+	15	90358363	90359411	+	8
TCGA-CR-6487-01A-11R-1873-07	gi|310698439|ref|NC_001526.2|	2057	3153	+	9	131855950	131856998	+	46
TCGA-CR-6487-01A-11R-1873-07	gi|310698439|ref|NC_001526.2|	238	1334	+	9	131857707	131858755	+	30
TCGA-CR-7368-01A-11R-2132-07	gi|310698439|ref|NC_001526.2|	2181	3229	-	9	111540542	111541590	+	10
TCGA-CR-7368-01A-11R-2132-07	gi|310698439|ref|NC_001526.2|	587	1683	+	9	111237374	111238422	+	534
TCGA-CR-7368-01A-11R-2132-07	gi|310698439|ref|NC_001526.2|	531	1627	+	9	111236477	111237525	-	8
TCGA-CR-7368-01A-11R-2132-07	gi|310698439|ref|NC_001526.2|	587	1683	+	9	111246096	111247144	+	135
TCGA-CR-7368-01A-11R-2132-07	gi|310698439|ref|NC_001526.2|	587	1683	+	9	111278282	111279330	+	54
TCGA-CR-7368-01A-11R-2132-07	gi|310698439|ref|NC_001526.2|	587	1683	+	9	111240979	111242027	+	6764
TCGA-CR-7368-01A-11R-2132-07	gi|310698439|ref|NC_001526.2|	587	1683	+	9	111259354	111260402	+	70
TCGA-CR-7368-01A-11R-2132-07	gi|310698439|ref|NC_001526.2|	587	1683	+	9	111255186	111256234	+	62
TCGA-CR-7368-01A-11R-2132-07	gi|310698439|ref|NC_001526.2|	531	1627	+	9	111254769	111255817	-	7
TCGA-CR-7368-01A-11R-2132-07	gi|310698439|ref|NC_001526.2|	587	1683	+	9	111239970	111241018	+	17
TCGA-CR-7368-01A-11R-2132-07	gi|310698439|ref|NC_001526.2|	1	1085	+	9	111240979	111242027	+	76
TCGA-CR-7368-01A-11R-2132-07	gi|310698439|ref|NC_001526.2|	1	1085	+	9	111246096	111247144	+	6
TCGA-CR-7369-01A-11R-2132-07	gi|310698439|ref|NC_001526.2|	1456	2552	+	13	73870840	73871888	+	40
TCGA-CR-7369-01A-11R-2132-07	gi|310698439|ref|NC_001526.2|	646	1742	+	13	73910554	73911602	+	1407
TCGA-CR-7369-01A-11R-2132-07	gi|310698439|ref|NC_001526.2|	646	1742	+	13	73952535	73953583	+	95
TCGA-CR-7369-01A-11R-2132-07	gi|310698439|ref|NC_001526.2|	646	1742	+	13	73972708	73973756	+	74
TCGA-CR-7369-01A-11R-2132-07	gi|310698439|ref|NC_001526.2|	646	1742	+	13	73970544	73971592	+	29
TCGA-CR-7369-01A-11R-2132-07	gi|310698439|ref|NC_001526.2|	646	1742	+	13	73903100	73904148	+	7
TCGA-CR-7369-01A-11R-2132-07	gi|310698439|ref|NC_001526.2|	646	1742	+	13	73898944	73899992	+	16
TCGA-CR-7369-01A-11R-2132-07	gi|310698439|ref|NC_001526.2|	48	1144	+	13	73970544	73971592	+	61
TCGA-CR-7369-01A-11R-2132-07	gi|310698439|ref|NC_001526.2|	48	1144	+	13	73910554	73911602	+	591
TCGA-CR-7369-01A-11R-2132-07	gi|310698439|ref|NC_001526.2|	48	1144	+	13	73952535	73953583	+	7
TCGA-CR-7369-01A-11R-2132-07	gi|310698439|ref|NC_001526.2|	48	1144	+	13	73972708	73973756	+	15
TCGA-CR-7369-01A-11R-2132-07	gi|310698439|ref|NC_001526.2|	48	1144	+	13	73928863	73929911	+	6
TCGA-CR-7369-01A-11R-2132-07	gi|310698439|ref|NC_001526.2|	48	1144	+	13	73898944	73899992	+	12
TCGA-CR-7369-01A-11R-2132-07	gi|310698439|ref|NC_001526.2|	48	1144	+	13	73959972	73961020	+	5
TCGA-CR-7385-01A-11R-2016-07	gi|310698439|ref|NC_001526.2|	2882	3930	-	21	43086892	43087940	+	157
TCGA-CR-7385-01A-11R-2016-07	gi|310698439|ref|NC_001526.2|	2882	3930	-	21	43097804	43098852	+	62
TCGA-CR-7385-01A-11R-2016-07	gi|310698439|ref|NC_001526.2|	2882	3930	-	21	43090020	43091068	+	8
TCGA-CR-7385-01A-11R-2016-07	gi|310698439|ref|NC_001526.2|	669	1765	+	21	43084798	43085846	+	669
TCGA-CR-7385-01A-11R-2016-07	gi|310698439|ref|NC_001526.2|	669	1765	+	21	43088796	43089844	+	43
TCGA-CR-7385-01A-11R-2016-07	gi|310698439|ref|NC_001526.2|	669	1765	+	21	43089953	43091001	+	12
TCGA-CR-7385-01A-11R-2016-07	gi|310698439|ref|NC_001526.2|	70	1166	+	21	43088796	43089844	+	7
TCGA-CV-5442-01A-01R-1514-07	gi|310698439|ref|NC_001526.2|	848	1944	+	19	9330728	9331776	+	59
TCGA-CV-5442-01A-01R-1514-07	gi|310698439|ref|NC_001526.2|	243	1339	+	19	9116339	9117387	+	87
TCGA-CV-5442-01A-01R-1514-07	gi|310698439|ref|NC_001526.2|	243	1339	+	19	9112971	9114019	+	568
TCGA-CV-5442-01A-01R-1514-07	gi|310698439|ref|NC_001526.2|	243	1339	+	19	9095676	9096724	+	7
TCGA-CV-5442-01A-01R-1514-07	gi|310698439|ref|NC_001526.2|	243	1339	+	19	9105447	9106495	+	15
TCGA-CV-5442-01A-01R-1514-07	gi|310698439|ref|NC_001526.2|	243	1339	+	19	9104158	9105206	+	8
TCGA-CV-5442-01A-01R-1514-07	gi|310698439|ref|NC_001526.2|	1	683	+	19	9112971	9114019	+	15
TCGA-CV-5443-01A-01R-1514-07	gi|310698439|ref|NC_001526.2|	6255	7303	-	9	5464248	5465296	+	17
TCGA-CV-5971-01A-11R-1686-07	gi|310698439|ref|NC_001526.2|	2991	4087	+	GL000220.1	121099	122147	-	27
TCGA-CV-5971-01A-11R-1686-07	gi|310698439|ref|NC_001526.2|	1555	2603	-	5	84619495	84620543	+	38
TCGA-CV-5971-01A-11R-1686-07	gi|310698439|ref|NC_001526.2|	241	1337	+	5	84624499	84625547	+	435
TCGA-CV-5971-01A-11R-1686-07	gi|310698439|ref|NC_001526.2|	241	1337	+	5	84615775	84616823	+	18
TCGA-CV-5971-01A-11R-1686-07	gi|310698439|ref|NC_001526.2|	241	1337	+	5	84619680	84620728	+	5
TCGA-CV-5971-01A-11R-1686-07	gi|310698439|ref|NC_001526.2|	241	1337	+	5	84621823	84622871	+	6
TCGA-CV-6939-01A-11R-1915-07	gi|333049|gb|M12732.1|PPH33CG	2745	3793	-	7	95783153	95784201	+	45
TCGA-CV-6939-01A-11R-1915-07	gi|333049|gb|M12732.1|PPH33CG	2745	3793	-	7	95798788	95799836	+	7
TCGA-CV-6939-01A-11R-1915-07	gi|333049|gb|M12732.1|PPH33CG	2363	3459	+	7	96291112	96292160	+	26
TCGA-CV-6939-01A-11R-1915-07	gi|333049|gb|M12732.1|PPH33CG	627	1723	+	7	96274610	96275658	+	159
TCGA-CV-6939-01A-11R-1915-07	gi|333049|gb|M12732.1|PPH33CG	627	1723	+	7	96281888	96282936	+	23
TCGA-CV-6939-01A-11R-1915-07	gi|333049|gb|M12732.1|PPH33CG	627	1723	+	7	96285258	96286306	+	22
TCGA-CV-6939-01A-11R-1915-07	gi|333049|gb|M12732.1|PPH33CG	627	1723	+	7	96251732	96252780	+	73
TCGA-CV-6939-01A-11R-1915-07	gi|333049|gb|M12732.1|PPH33CG	627	1723	+	7	96250290	96251338	+	8
TCGA-CV-6939-01A-11R-1915-07	gi|333049|gb|M12732.1|PPH33CG	627	1723	+	7	96279197	96280245	+	38
TCGA-CV-6939-01A-11R-1915-07	gi|333049|gb|M12732.1|PPH33CG	28	1124	+	7	96279197	96280245	+	6
TCGA-CV-6961-01A-21R-1915-07	gi|310698439|ref|NC_001526.2|	5069	6117	-	21	40186416	40187464	+	1332
TCGA-CV-6961-01A-21R-1915-07	gi|310698439|ref|NC_001526.2|	5069	6117	-	21	40186414	40187462	+	45
TCGA-CV-6961-01A-21R-1915-07	gi|310698439|ref|NC_001526.2|	5069	6117	-	21	40184397	40185445	+	8
TCGA-CV-6961-01A-21R-1915-07	gi|310698439|ref|NC_001526.2|	5069	6117	-	21	40186410	40187458	+	12
TCGA-CV-6961-01A-21R-1915-07	gi|310698439|ref|NC_001526.2|	2285	3333	-	21	40186416	40187464	+	5
TCGA-CV-6961-01A-21R-1915-07	gi|310698439|ref|NC_001526.2|	2285	3333	-	21	40193380	40194428	+	5
TCGA-CV-6961-01A-21R-1915-07	gi|310698439|ref|NC_001526.2|	1980	3076	+	21	40191195	40192243	+	16
TCGA-CV-6961-01A-21R-1915-07	gi|310698439|ref|NC_001526.2|	1980	3076	+	21	40190185	40191233	+	10
TCGA-CV-6961-01A-21R-1915-07	gi|310698439|ref|NC_001526.2|	662	1758	+	21	40191195	40192243	+	2470
TCGA-CV-6961-01A-21R-1915-07	gi|310698439|ref|NC_001526.2|	662	1758	+	21	40192992	40194040	+	49
TCGA-CV-6961-01A-21R-1915-07	gi|310698439|ref|NC_001526.2|	662	1758	+	21	40194245	40195293	+	15
TCGA-CV-6961-01A-21R-1915-07	gi|310698439|ref|NC_001526.2|	66	1162	+	21	40191195	40192243	+	1143
TCGA-CV-6961-01A-21R-1915-07	gi|310698439|ref|NC_001526.2|	66	1162	+	21	40192992	40194040	+	29
TCGA-CV-6961-01A-21R-1915-07	gi|310698439|ref|NC_001526.2|	66	1162	+	21	40194245	40195293	+	6
TCGA-CV-7100-01A-11R-2016-07	gi|333049|gb|M12732.1|PPH33CG	2010	3058	-	3	111450906	111451954	+	6
TCGA-CV-7100-01A-11R-2016-07	gi|333049|gb|M12732.1|PPH33CG	2010	3058	-	3	111493270	111494318	+	9
TCGA-CV-7100-01A-11R-2016-07	gi|333049|gb|M12732.1|PPH33CG	253	1349	+	3	111425219	111426267	+	5
TCGA-CV-7100-01A-11R-2016-07	gi|333049|gb|M12732.1|PPH33CG	253	1349	+	3	111413119	111414167	+	25
TCGA-CV-7100-01A-11R-2016-07	gi|333049|gb|M12732.1|PPH33CG	253	1349	+	3	111395341	111396389	+	9
TCGA-CV-7100-01A-11R-2016-07	gi|333049|gb|M12732.1|PPH33CG	253	1349	+	3	111402526	111403574	+	23
TCGA-CV-7100-01A-11R-2016-07	gi|333049|gb|M12732.1|PPH33CG	253	1349	+	3	111431006	111432054	+	8
TCGA-CV-7100-01A-11R-2016-07	gi|333049|gb|M12732.1|PPH33CG	253	1349	+	3	111415583	111416631	+	7
TCGA-CV-7406-01A-11R-2081-07	gi|310698439|ref|NC_001526.2|	1308	2404	+	9	110515701	110516749	+	22
TCGA-CV-7406-01A-11R-2081-07	gi|310698439|ref|NC_001526.2|	241	1337	+	9	110495455	110496503	+	406
TCGA-CV-7406-01A-11R-2081-07	gi|310698439|ref|NC_001526.2|	241	1337	+	9	110497905	110498953	+	39
TCGA-CV-7406-01A-11R-2081-07	gi|310698439|ref|NC_001526.2|	241	1337	+	9	110511878	110512926	+	8
TCGA-CV-7406-01A-11R-2081-07	gi|310698439|ref|NC_001526.2|	241	1337	+	9	110497890	110498938	+	8
TCGA-CV-7406-01A-11R-2081-07	gi|310698439|ref|NC_001526.2|	1	681	+	9	110495455	110496503	+	126
TCGA-DQ-7591-01A-11R-2081-07	gi|333050|gb|M74117.1|PPH35CG	357	1453	+	17	32130245	32131293	+	34
TCGA-DQ-7591-01A-11R-2081-07	gi|333050|gb|M74117.1|PPH35CG	357	1453	+	17	32128495	32129543	+	40
TCGA-DQ-7591-01A-11R-2081-07	gi|333050|gb|M74117.1|PPH35CG	357	1453	+	17	32144036	32145084	+	4621
TCGA-DQ-7591-01A-11R-2081-07	gi|333050|gb|M74117.1|PPH35CG	357	1453	+	17	32176704	32177752	+	364
TCGA-DQ-7591-01A-11R-2081-07	gi|333050|gb|M74117.1|PPH35CG	357	1453	+	17	32146714	32147762	+	576
TCGA-DQ-7591-01A-11R-2081-07	gi|333050|gb|M74117.1|PPH35CG	243	1339	+	17	32143466	32144514	-	49
TCGA-DQ-7591-01A-11R-2081-07	gi|333050|gb|M74117.1|PPH35CG	357	1453	+	17	32131821	32132869	+	33
TCGA-DQ-7591-01A-11R-2081-07	gi|333050|gb|M74117.1|PPH35CG	357	1453	+	17	32130340	32131388	+	205
TCGA-DQ-7591-01A-11R-2081-07	gi|333050|gb|M74117.1|PPH35CG	357	1453	+	17	32203576	32204624	+	14
TCGA-DQ-7591-01A-11R-2081-07	gi|333050|gb|M74117.1|PPH35CG	357	1453	+	17	32170112	32171160	+	5
TCGA-DQ-7591-01A-11R-2081-07	gi|333050|gb|M74117.1|PPH35CG	243	1339	+	17	32176636	32177684	-	19
TCGA-DQ-7591-01A-11R-2081-07	gi|333050|gb|M74117.1|PPH35CG	357	1453	+	17	32129289	32130337	+	33
TCGA-DQ-7591-01A-11R-2081-07	gi|333050|gb|M74117.1|PPH35CG	1	681	+	17	32144036	32145084	+	14
TCGA-DQ-7596-01A-11R-2232-07	gi|310698439|ref|NC_001526.2|	243	1339	+	2	146434510	146435558	+	12
TCGA-DQ-7596-01A-11R-2232-07	gi|310698439|ref|NC_001526.2|	243	1339	+	2	146454690	146455738	+	36
TCGA-DQ-7596-01A-11R-2232-07	gi|310698439|ref|NC_001526.2|	243	1339	+	2	146522149	146523197	+	31
TCGA-HD-7754-01A-11R-2081-07	gi|310698439|ref|NC_001526.2|	1203	2251	-	17	79827194	79828242	+	363
TCGA-HD-7754-01A-11R-2081-07	gi|310698439|ref|NC_001526.2|	927	2023	+	18	45663763	45664811	+	75
TCGA-HD-7754-01A-11R-2081-07	gi|310698439|ref|NC_001526.2|	239	1335	+	18	45566870	45567918	+	790
TCGA-HD-7754-01A-11R-2081-07	gi|310698439|ref|NC_001526.2|	239	1335	+	18	45663763	45664811	+	21
TCGA-HD-7832-01A-11R-2132-07	gi|333049|gb|M12732.1|PPH33CG	1355	2451	+	21	36470503	36471551	+	145
TCGA-HD-7832-01A-11R-2132-07	gi|333049|gb|M12732.1|PPH33CG	469	1565	+	21	36469723	36470771	+	4044
TCGA-HD-7832-01A-11R-2132-07	gi|333049|gb|M12732.1|PPH33CG	1	686	+	21	36469723	36470771	+	19
TCGA-HD-8314-01A-11R-2403-07	gi|333050|gb|M74117.1|PPH35CG	245	1341	+	14	24409727	24410775	+	672
TCGA-HD-8314-01A-11R-2403-07	gi|333050|gb|M74117.1|PPH35CG	245	1341	+	14	24371280	24372328	+	6
TCGA-HD-8314-01A-11R-2403-07	gi|333050|gb|M74117.1|PPH35CG	1	689	+	14	24409727	24410775	+	24
TCGA-HD-A634-01A-11R-A28V-07	gi|310698439|ref|NC_001526.2|	4730	5826	+	2	157182764	157183812	+	1503
TCGA-HD-A634-01A-11R-A28V-07	gi|310698439|ref|NC_001526.2|	4730	5826	+	2	157182067	157183115	+	249
TCGA-HD-A634-01A-11R-A28V-07	gi|310698439|ref|NC_001526.2|	2338	3386	-	2	157332082	157333130	+	756
TCGA-HD-A634-01A-11R-A28V-07	gi|310698439|ref|NC_001526.2|	2338	3386	-	2	157185960	157187008	+	205
TCGA-HD-A634-01A-11R-A28V-07	gi|310698439|ref|NC_001526.2|	2338	3386	-	2	157292385	157293433	+	10
TCGA-HD-A634-01A-11R-A28V-07	gi|310698439|ref|NC_001526.2|	3200	4296	+	2	157332152	157333200	+	6
TCGA-HD-A634-01A-11R-A28V-07	gi|310698439|ref|NC_001526.2|	2855	3903	-	19	56833145	56834193	-	11
TCGA-HD-A634-01A-11R-A28V-07	gi|310698439|ref|NC_001526.2|	2338	3386	-	2	157291679	157292727	+	7
TCGA-HD-A634-01A-11R-A28V-07	gi|310698439|ref|NC_001526.2|	1595	2691	+	2	157348373	157349421	+	39
TCGA-HD-A634-01A-11R-A28V-07	gi|310698439|ref|NC_001526.2|	993	2089	+	2	157348373	157349421	+	7
TCGA-HD-A634-01A-11R-A28V-07	gi|310698439|ref|NC_001526.2|	277	1373	+	2	157332152	157333200	+	39
TCGA-HD-A634-01A-11R-A28V-07	gi|310698439|ref|NC_001526.2|	277	1373	+	2	157339597	157340645	+	328
TCGA-HD-A634-01A-11R-A28V-07	gi|310698439|ref|NC_001526.2|	277	1373	+	2	157341671	157342719	+	342
TCGA-HD-A634-01A-11R-A28V-07	gi|310698439|ref|NC_001526.2|	277	1373	+	2	157347871	157348919	+	95
TCGA-HD-A634-01A-11R-A28V-07	gi|310698439|ref|NC_001526.2|	277	1373	+	2	157346251	157347299	+	64
TCGA-HD-A634-01A-11R-A28V-07	gi|310698439|ref|NC_001526.2|	277	1373	+	2	157348373	157349421	+	88
TCGA-HD-A634-01A-11R-A28V-07	gi|310698439|ref|NC_001526.2|	277	1373	+	2	157185795	157186843	+	7
TCGA-HD-A634-01A-11R-A28V-07	gi|310698439|ref|NC_001526.2|	277	1373	+	2	157335768	157336816	+	5
TCGA-HD-A634-01A-11R-A28V-07	gi|310698439|ref|NC_001526.2|	277	1373	+	2	157347133	157348181	+	78
TCGA-HD-A634-01A-11R-A28V-07	gi|310698439|ref|NC_001526.2|	277	1373	+	2	157185519	157186567	+	7
TCGA-HL-7533-01A-11R-2232-07	gi|310698439|ref|NC_001526.2|	3447	4495	-	9	5577484	5578532	+	266
TCGA-HL-7533-01A-11R-2232-07	gi|310698439|ref|NC_001526.2|	1967	3063	+	9	5578164	5579212	+	40
TCGA-HL-7533-01A-11R-2232-07	gi|310698439|ref|NC_001526.2|	245	1341	+	9	5557113	5558161	+	68
TCGA-HL-7533-01A-11R-2232-07	gi|310698439|ref|NC_001526.2|	245	1341	+	9	5580060	5581108	+	302
TCGA-HL-7533-01A-11R-2232-07	gi|310698439|ref|NC_001526.2|	238	1334	+	9	5579321	5580369	-	32
TCGA-HL-7533-01A-11R-2232-07	gi|310698439|ref|NC_001526.2|	245	1341	+	9	5576871	5577919	+	7
TCGA-HL-7533-01A-11R-2232-07	gi|310698439|ref|NC_001526.2|	245	1341	+	9	5569628	5570676	+	8
TCGA-HL-7533-01A-11R-2232-07	gi|310698439|ref|NC_001526.2|	245	1341	+	9	5548884	5549932	+	7
TCGA-HL-7533-01A-11R-2232-07	gi|310698439|ref|NC_001526.2|	245	1341	+	9	5580031	5581079	+	364
TCGA-HL-7533-01A-11R-2232-07	gi|310698439|ref|NC_001526.2|	245	1341	+	9	5579475	5580523	+	51
TCGA-HL-7533-01A-11R-2232-07	gi|310698439|ref|NC_001526.2|	1	686	+	9	5557113	5558161	+	615
TCGA-HL-7533-01A-11R-2232-07	gi|310698439|ref|NC_001526.2|	1	686	+	9	5562576	5563624	+	27
TCGA-HL-7533-01A-11R-2232-07	gi|310698439|ref|NC_001526.2|	1	686	+	9	5576871	5577919	+	20
TCGA-HL-7533-01A-11R-2232-07	gi|310698439|ref|NC_001526.2|	1	686	+	9	5569628	5570676	+	42
TCGA-IQ-A61I-01A-11R-A30B-07	gi|333050|gb|M74117.1|PPH35CG	246	1342	+	9	132285475	132286523	+	236
TCGA-IQ-A61I-01A-11R-A30B-07	gi|333050|gb|M74117.1|PPH35CG	246	1342	+	9	132350252	132351300	+	285
TCGA-IQ-A61I-01A-11R-A30B-07	gi|333050|gb|M74117.1|PPH35CG	246	1342	+	9	132282959	132284007	+	12
TCGA-IQ-A61I-01A-11R-A30B-07	gi|333050|gb|M74117.1|PPH35CG	246	1342	+	9	132298849	132299897	+	7
TCGA-KU-A6H7-01A-11R-A31N-07	gi|310698439|ref|NC_001526.2|	2334	3382	-	1	16163324	16164372	+	22
TCGA-KU-A6H7-01A-11R-A31N-07	gi|310698439|ref|NC_001526.2|	1117	2213	+	1	16066078	16067126	+	6
TCGA-KU-A6H7-01A-11R-A31N-07	gi|310698439|ref|NC_001526.2|	239	1335	+	1	16066078	16067126	+	2103
TCGA-KU-A6H7-01A-11R-A31N-07	gi|310698439|ref|NC_001526.2|	239	1335	+	1	16198967	16200015	+	30
TCGA-KU-A6H7-01A-11R-A31N-07	gi|310698439|ref|NC_001526.2|	1	684	+	1	16066078	16067126	+	14
TCGA-MZ-A5BI-01A-31R-A34R-07	gi|333049|gb|M12732.1|PPH33CG	2874	3922	-	20	24888495	24889543	+	7
TCGA-MZ-A5BI-01A-31R-A34R-07	gi|333049|gb|M12732.1|PPH33CG	1593	2641	-	20	24898289	24899337	+	18
TCGA-MZ-A5BI-01A-31R-A34R-07	gi|333049|gb|M12732.1|PPH33CG	776	1872	+	20	24922801	24923849	+	18
TCGA-MZ-A5BI-01A-31R-A34R-07	gi|333049|gb|M12732.1|PPH33CG	776	1872	+	20	24922795	24923843	+	43
TCGA-MZ-A5BI-01A-31R-A34R-07	gi|333049|gb|M12732.1|PPH33CG	776	1872	+	20	24920030	24921078	+	6
TCGA-MZ-A5BI-01A-31R-A34R-07	gi|333049|gb|M12732.1|PPH33CG	776	1872	+	20	24888495	24889543	+	6
TCGA-MZ-A5BI-01A-31R-A34R-07	gi|333049|gb|M12732.1|PPH33CG	776	1872	+	20	24922792	24923840	+	8
TCGA-MZ-A5BI-01A-31R-A34R-07	gi|333049|gb|M12732.1|PPH33CG	180	1276	+	20	24922801	24923849	+	12
TCGA-MZ-A5BI-01A-31R-A34R-07	gi|333049|gb|M12732.1|PPH33CG	180	1276	+	20	24922781	24923829	+	27
TCGA-MZ-A6I9-01A-11R-A31N-07	gi|310698439|ref|NC_001526.2|	1731	2779	-	14	38091560	38092608	+	9
TCGA-MZ-A6I9-01A-11R-A31N-07	gi|310698439|ref|NC_001526.2|	1731	2779	-	14	38094109	38095157	+	19
TCGA-MZ-A6I9-01A-11R-A31N-07	gi|310698439|ref|NC_001526.2|	1731	2779	-	14	38092701	38093749	+	8
TCGA-MZ-A6I9-01A-11R-A31N-07	gi|310698439|ref|NC_001526.2|	1731	2779	-	14	38094856	38095904	+	15
TCGA-MZ-A6I9-01A-11R-A31N-07	gi|310698439|ref|NC_001526.2|	1330	2426	+	14	38051215	38052263	+	222
TCGA-MZ-A6I9-01A-11R-A31N-07	gi|310698439|ref|NC_001526.2|	239	1335	+	14	38051215	38052263	+	6243
TCGA-MZ-A6I9-01A-11R-A31N-07	gi|310698439|ref|NC_001526.2|	233	1329	+	14	38050518	38051566	-	56
TCGA-MZ-A6I9-01A-11R-A31N-07	gi|310698439|ref|NC_001526.2|	239	1335	+	14	38054913	38055961	+	6
TCGA-MZ-A6I9-01A-11R-A31N-07	gi|310698439|ref|NC_001526.2|	239	1335	+	14	38092703	38093751	+	5
TCGA-MZ-A6I9-01A-11R-A31N-07	gi|310698439|ref|NC_001526.2|	1	676	+	14	38051215	38052263	+	9
TCGA-P3-A5Q5-01A-11R-A28V-07	gi|310698439|ref|NC_001526.2|	2886	3934	-	4	140810016	140811064	+	9
TCGA-P3-A5Q5-01A-11R-A28V-07	gi|310698439|ref|NC_001526.2|	2335	3431	+	4	140727581	140728629	+	70
TCGA-P3-A5Q5-01A-11R-A28V-07	gi|310698439|ref|NC_001526.2|	318	1414	+	4	140651183	140652231	+	32
TCGA-P3-A5QF-01A-11R-A28V-07	gi|310698439|ref|NC_001526.2|	2021	3117	+	14	91562586	91563634	+	235
TCGA-P3-A5QF-01A-11R-A28V-07	gi|310698439|ref|NC_001526.2|	576	1672	+	4	38116921	38117969	+	69
TCGA-P3-A5QF-01A-11R-A28V-07	gi|310698439|ref|NC_001526.2|	565	1661	+	14	91562586	91563634	+	161
TCGA-P3-A5QF-01A-11R-A28V-07	gi|310698439|ref|NC_001526.2|	565	1661	+	14	91559662	91560710	+	286
TCGA-P3-A5QF-01A-11R-A28V-07	gi|310698439|ref|NC_001526.2|	565	1661	+	14	91588130	91589178	+	5
TCGA-P3-A5QF-01A-11R-A28V-07	gi|310698439|ref|NC_001526.2|	565	1661	+	14	91561335	91562383	+	8
TCGA-P3-A6SW-01A-11R-A34R-07	gi|310698439|ref|NC_001526.2|	241	1337	+	12	91299005	91300053	+	559
TCGA-P3-A6SW-01A-11R-A34R-07	gi|310698439|ref|NC_001526.2|	1	657	+	12	91299005	91300053	+	5
TCGA-P3-A6T6-01A-11R-A34R-07	gi|310698439|ref|NC_001526.2|	1498	2594	+	17	48944599	48945647	+	310
TCGA-P3-A6T6-01A-11R-A34R-07	gi|310698439|ref|NC_001526.2|	553	1649	+	17	48944599	48945647	+	1203
TCGA-P3-A6T6-01A-11R-A34R-07	gi|310698439|ref|NC_001526.2|	553	1649	+	17	48970600	48971648	+	15
TCGA-P3-A6T6-01A-11R-A34R-07	gi|310698439|ref|NC_001526.2|	553	1649	+	17	48944451	48945499	+	7
TCGA-P3-A6T6-01A-11R-A34R-07	gi|310698439|ref|NC_001526.2|	1	1050	+	17	48944599	48945647	+	13
TCGA-T2-A6X0-01A-11R-A34R-07	gi|310698439|ref|NC_001526.2|	6635	7731	+	13	34788059	34789107	+	9
TCGA-T2-A6X0-01A-11R-A34R-07	gi|310698439|ref|NC_001526.2|	2242	3290	-	13	34789703	34790751	+	9
TCGA-T2-A6X0-01A-11R-A34R-07	gi|310698439|ref|NC_001526.2|	240	1336	+	13	34799008	34800056	+	233
TCGA-T2-A6X0-01A-11R-A34R-07	gi|310698439|ref|NC_001526.2|	238	1334	+	9	5449916	5450964	+	56
TCGA-T2-A6X0-01A-11R-A34R-07	gi|310698439|ref|NC_001526.2|	240	1336	+	13	34789470	34790518	+	29
TCGA-T2-A6X0-01A-11R-A34R-07	gi|310698439|ref|NC_001526.2|	200	1296	+	17	59150564	59151612	+	5
TCGA-T2-A6X0-01A-11R-A34R-07	gi|310698439|ref|NC_001526.2|	240	1336	+	13	34793321	34794369	+	5
TCGA-T2-A6X0-01A-11R-A34R-07	gi|310698439|ref|NC_001526.2|	1	676	+	13	34799008	34800056	+	7
TCGA-TN-A7HI-01A-11R-A34R-07	gi|333049|gb|M12732.1|PPH33CG	1657	2705	-	3	181708188	181709236	+	9
TCGA-TN-A7HI-01A-11R-A34R-07	gi|333049|gb|M12732.1|PPH33CG	1657	2705	-	3	181707368	181708416	+	51
TCGA-TN-A7HI-01A-11R-A34R-07	gi|333049|gb|M12732.1|PPH33CG	1635	2731	+	3	181709365	181710413	+	7
TCGA-TN-A7HI-01A-11R-A34R-07	gi|333049|gb|M12732.1|PPH33CG	667	1763	+	3	181708189	181709237	+	816
TCGA-TN-A7HI-01A-11R-A34R-07	gi|333049|gb|M12732.1|PPH33CG	667	1763	+	3	181697795	181698843	+	80
TCGA-TN-A7HI-01A-11R-A34R-07	gi|333049|gb|M12732.1|PPH33CG	667	1763	+	3	181694074	181695122	+	6
TCGA-TN-A7HI-01A-11R-A34R-07	gi|333049|gb|M12732.1|PPH33CG	70	1166	+	3	181708189	181709237	+	57
