# Supplementary material for: Divergent viral presentation among human tumors and adjacent normal tissues
Source: Sci Rep. 2016 Jun 24;6:28294. doi: 10.1038/srep28294 (PMC4919655; doi:10.1038/srep28294)
Supplement: Supplementary Dataset 4 [file srep28294-s5.xls]

## Sheet: virus7k_supplementary_table4.xl
Supplementary Data 4: The virus-human discordant read pairs detected from Pindel in LIHC samples.
Sample ID	Virus Identifier	Start	End	Anchor's strand	Chr	Start	End	Mate's strand	Number of supporting read pairs
TCGA-2Y-A9H4-01A-11R-A38B-07	gi|21326584|ref|NC_003977.1|	1052	2148	+	2	36286191	36287239	+	1677
TCGA-2Y-A9H4-01A-11R-A38B-07	gi|21326584|ref|NC_003977.1|	951	2047	+	5	1295396	1296444	+	116
TCGA-BC-A10W-01A-11R-A131-07	gi|21326584|ref|NC_003977.1|	2346	3446	+	13	96228944	96229994	+	50
TCGA-BC-A10W-01A-11R-A131-07	gi|21326584|ref|NC_003977.1|	2346	3446	+	13	96229677	96230727	+	21
TCGA-BC-A10W-01A-11R-A131-07	gi|21326584|ref|NC_003977.1|	1744	2844	+	13	96229677	96230727	+	16
TCGA-BC-A10W-01A-11R-A131-07	gi|21326584|ref|NC_003977.1|	1744	2844	+	13	96228944	96229994	+	41
TCGA-BC-A10W-01A-11R-A131-07	gi|21326584|ref|NC_003977.1|	1182	2282	+	7	35110808	35111858	+	283
TCGA-BC-A10W-01A-11R-A131-07	gi|21326584|ref|NC_003977.1|	1690	2790	+	1	211058548	211059598	+	456
TCGA-BC-A10W-01A-11R-A131-07	gi|21326584|ref|NC_003977.1|	1172	2272	+	7	89762692	89763742	-	15
TCGA-BC-A10W-01A-11R-A131-07	gi|21326584|ref|NC_003977.1|	1182	2282	+	7	22561327	22562377	+	13
TCGA-BC-A10W-01A-11R-A131-07	gi|21326584|ref|NC_003977.1|	1090	2190	+	1	211058548	211059598	+	231
TCGA-BC-A10W-01A-11R-A131-07	gi|21326584|ref|NC_003977.1|	140	1240	+	1	210976863	210977913	+	25
TCGA-BC-A10W-01A-11R-A131-07	gi|21326584|ref|NC_003977.1|	1	725	+	13	96216203	96217253	+	13
TCGA-BC-A10W-11A-11R-A131-07	gi|21326584|ref|NC_003977.1|	1181	2281	+	9	104362434	104363484	+	32
TCGA-BC-A10W-11A-11R-A131-07	gi|21326584|ref|NC_003977.1|	1181	2281	+	5	64877999	64879049	+	64
TCGA-BC-A10W-11A-11R-A131-07	gi|21326584|ref|NC_003977.1|	1179	2279	+	14	33301741	33302791	+	206
TCGA-BC-A10W-11A-11R-A131-07	gi|21326584|ref|NC_003977.1|	1175	2275	+	16	70195766	70196816	+	71
TCGA-BC-A10W-11A-11R-A131-07	gi|21326584|ref|NC_003977.1|	1181	2281	+	9	132090245	132091295	+	16
TCGA-BC-A10W-11A-11R-A131-07	gi|21326584|ref|NC_003977.1|	1165	2265	+	13	77288787	77289837	+	70
TCGA-BC-A10W-11A-11R-A131-07	gi|21326584|ref|NC_003977.1|	1156	2256	+	11	120176281	120177331	+	15
TCGA-BC-A10W-11A-11R-A131-07	gi|21326584|ref|NC_003977.1|	1150	2250	+	21	29725062	29726112	+	29
TCGA-BC-A10W-11A-11R-A131-07	gi|21326584|ref|NC_003977.1|	1147	2247	+	4	44210059	44211109	+	20
TCGA-BC-A10W-11A-11R-A131-07	gi|21326584|ref|NC_003977.1|	1175	2275	+	16	1330407	1331457	+	7
TCGA-BC-A10W-11A-11R-A131-07	gi|21326584|ref|NC_003977.1|	1181	2281	+	5	120380111	120381161	+	5
TCGA-BC-A10W-11A-11R-A131-07	gi|21326584|ref|NC_003977.1|	1090	2190	+	2	216870695	216871745	+	24
TCGA-BC-A10W-11A-11R-A131-07	gi|21326584|ref|NC_003977.1|	1090	2190	+	2	216251776	216252826	+	21
TCGA-BC-A10W-11A-11R-A131-07	gi|21326584|ref|NC_003977.1|	1075	2175	+	12	1567488	1568538	+	9
TCGA-BC-A10W-11A-11R-A131-07	gi|21326584|ref|NC_003977.1|	1	1051	-	2	216248763	216249813	+	28
TCGA-BC-A10W-11A-11R-A131-07	gi|21326584|ref|NC_003977.1|	1181	2281	+	5	4192358	4193408	+	25
TCGA-BC-A10W-11A-11R-A131-07	gi|21326584|ref|NC_003977.1|	1090	2190	+	2	34323321	34324371	+	20
TCGA-BC-A10W-11A-11R-A131-07	gi|21326584|ref|NC_003977.1|	1	1051	-	2	216247839	216248889	+	14
TCGA-BC-A10W-11A-11R-A131-07	gi|21326584|ref|NC_003977.1|	1	914	+	2	216251028	216252078	+	15
TCGA-BC-A10W-11A-11R-A131-07	gi|21326584|ref|NC_003977.1|	1	914	+	2	216247559	216248609	+	353
TCGA-BC-A10W-11A-11R-A131-07	gi|21326584|ref|NC_003977.1|	1	914	+	2	216246404	216247454	+	17
TCGA-BC-A10W-11A-11R-A131-07	gi|21326584|ref|NC_003977.1|	1	914	+	2	216248263	216249313	+	57
TCGA-BC-A10W-11A-11R-A131-07	gi|21326584|ref|NC_003977.1|	1	914	+	2	216249056	216250106	+	7
TCGA-BW-A5NP-01A-11R-A27V-07	gi|21326584|ref|NC_003977.1|	1164	2260	+	3	46316744	46317792	+	1593
TCGA-BW-A5NP-01A-11R-A27V-07	gi|21326584|ref|NC_003977.1|	1163	2259	+	6	158236150	158237198	+	19
TCGA-BW-A5NP-01A-11R-A27V-07	gi|21326584|ref|NC_003977.1|	1163	2259	+	12	108260027	108261075	+	9
TCGA-BW-A5NP-01A-11R-A27V-07	gi|21326584|ref|NC_003977.1|	1163	2259	+	6	97007347	97008395	+	42
TCGA-BW-A5NP-01A-11R-A27V-07	gi|21326584|ref|NC_003977.1|	1163	2259	+	8	96511820	96512868	+	8
TCGA-BW-A5NP-01A-11R-A27V-07	gi|21326584|ref|NC_003977.1|	1163	2259	+	14	83180405	83181453	+	15
TCGA-BW-A5NP-01A-11R-A27V-07	gi|21326584|ref|NC_003977.1|	1163	2259	+	3	46316590	46317638	-	121
TCGA-BW-A5NP-01A-11R-A27V-07	gi|21326584|ref|NC_003977.1|	1163	2259	+	18	1843889	1844937	+	114
TCGA-BW-A5NP-01A-11R-A27V-07	gi|21326584|ref|NC_003977.1|	1163	2259	+	1	214957726	214958774	+	18
TCGA-BW-A5NP-01A-11R-A27V-07	gi|21326584|ref|NC_003977.1|	1164	2260	+	X	115604401	115605449	-	20
TCGA-BW-A5NP-01A-11R-A27V-07	gi|21326584|ref|NC_003977.1|	1162	2258	+	16	84442135	84443183	+	9
TCGA-BW-A5NP-01A-11R-A27V-07	gi|21326584|ref|NC_003977.1|	1163	2259	+	9	14601224	14602272	+	9
TCGA-BW-A5NP-01A-11R-A27V-07	gi|21326584|ref|NC_003977.1|	1164	2260	+	8	51670669	51671717	-	16
TCGA-BW-A5NP-01A-11R-A27V-07	gi|21326584|ref|NC_003977.1|	1163	2259	+	12	81875746	81876794	+	13
TCGA-BW-A5NP-01A-11R-A27V-07	gi|21326584|ref|NC_003977.1|	1164	2260	+	X	73117736	73118784	-	10
TCGA-BW-A5NP-01A-11R-A27V-07	gi|21326584|ref|NC_003977.1|	1163	2259	+	8	60212075	60213123	+	7
TCGA-BW-A5NP-01A-11R-A27V-07	gi|21326584|ref|NC_003977.1|	1162	2258	+	10	132646551	132647599	+	5
TCGA-BW-A5NP-01A-11R-A27V-07	gi|21326584|ref|NC_003977.1|	1163	2259	+	6	116271467	116272515	+	5
TCGA-BW-A5NP-01A-11R-A27V-07	gi|21326584|ref|NC_003977.1|	1156	2252	+	22	34992430	34993478	-	5
TCGA-BW-A5NP-01A-11R-A27V-07	gi|21326584|ref|NC_003977.1|	1162	2258	+	4	173506072	173507120	-	9
TCGA-CC-5258-01A-01R-A131-07	gi|21326584|ref|NC_003977.1|	1178	2278	+	19	36214156	36215206	+	16
TCGA-CC-5258-01A-01R-A131-07	gi|21326584|ref|NC_003977.1|	1178	2278	+	19	36214260	36215310	+	40
TCGA-CC-5259-01A-31R-A213-07	gi|21326584|ref|NC_003977.1|	260	1356	+	17	29548699	29549747	+	43
TCGA-CC-5262-01A-01R-A131-07	gi|21326584|ref|NC_003977.1|	822	1922	+	10	129390981	129392031	+	38
TCGA-CC-5263-01A-01R-A131-07	gi|21326584|ref|NC_003977.1|	1158	2258	+	6	48434140	48435190	+	9
TCGA-CC-5264-01A-01R-A131-07	gi|21326584|ref|NC_003977.1|	1440	2540	+	16	31412929	31413979	+	113
TCGA-CC-5264-01A-01R-A131-07	gi|21326584|ref|NC_003977.1|	1440	2540	+	16	31414317	31415367	+	64
TCGA-CC-5264-01A-01R-A131-07	gi|21326584|ref|NC_003977.1|	1440	2540	+	16	31418518	31419568	+	16
TCGA-CC-5264-01A-01R-A131-07	gi|21326584|ref|NC_003977.1|	1177	2277	+	11	12710659	12711709	+	381
TCGA-CC-5264-01A-01R-A131-07	gi|21326584|ref|NC_003977.1|	856	1906	-	4	63650754	63651804	+	44
TCGA-CC-5264-01A-01R-A131-07	gi|21326584|ref|NC_003977.1|	856	1906	-	4	63647262	63648312	+	20
TCGA-CC-5264-01A-01R-A131-07	gi|21326584|ref|NC_003977.1|	74	1174	+	4	63647266	63648316	+	70
TCGA-CC-5264-01A-01R-A131-07	gi|21326584|ref|NC_003977.1|	1	905	+	16	22743309	22744359	+	7
TCGA-CC-5264-01A-01R-A131-07	gi|21326584|ref|NC_003977.1|	1	905	+	16	31401858	31402908	+	10
TCGA-CC-A3MB-01A-11R-A213-07	gi|21326584|ref|NC_003977.1|	1794	2890	+	5	1268108	1269156	+	6
TCGA-CC-A3MB-01A-11R-A213-07	gi|21326584|ref|NC_003977.1|	1794	2890	+	5	1273247	1274295	+	10
TCGA-CC-A3MB-01A-11R-A213-07	gi|21326584|ref|NC_003977.1|	1098	2194	+	5	1273247	1274295	+	65
TCGA-CC-A3MB-01A-11R-A213-07	gi|21326584|ref|NC_003977.1|	1094	2190	+	1	178593657	178594705	+	135
TCGA-CC-A3MB-01A-11R-A213-07	gi|21326584|ref|NC_003977.1|	1098	2194	+	5	1270683	1271731	+	26
TCGA-CC-A3MB-01A-11R-A213-07	gi|21326584|ref|NC_003977.1|	1098	2194	+	5	1268108	1269156	+	6
TCGA-CC-A3MB-01A-11R-A213-07	gi|21326584|ref|NC_003977.1|	1098	2194	+	5	1273201	1274249	+	45
TCGA-CC-A3MB-01A-11R-A213-07	gi|21326584|ref|NC_003977.1|	1068	2164	+	2	202708691	202709739	+	7
TCGA-CC-A3MB-01A-11R-A213-07	gi|21326584|ref|NC_003977.1|	1	1049	-	MT	6598	7646	+	6
TCGA-CC-A3MB-01A-11R-A213-07	gi|21326584|ref|NC_003977.1|	1098	2194	+	5	1272251	1273299	+	31
TCGA-CC-A3MB-01A-11R-A213-07	gi|21326584|ref|NC_003977.1|	1	1049	-	MT	11243	12291	+	5
TCGA-CC-A3MB-01A-11R-A213-07	gi|21326584|ref|NC_003977.1|	1	1049	-	4	74283328	74284376	+	8
TCGA-CC-A3MB-01A-11R-A213-07	gi|21326584|ref|NC_003977.1|	130	1226	+	5	1270683	1271731	+	9
TCGA-CC-A3MB-01A-11R-A213-07	gi|21326584|ref|NC_003977.1|	130	1226	+	5	1272251	1273299	+	14
TCGA-CC-A3MC-01A-11R-A22L-07	gi|21326584|ref|NC_003977.1|	1186	2282	+	16	63433541	63434589	+	10
TCGA-CC-A3MC-01A-11R-A22L-07	gi|21326584|ref|NC_003977.1|	1152	2248	+	2	123857703	123858751	+	15
TCGA-CC-A3MC-01A-11R-A22L-07	gi|21326584|ref|NC_003977.1|	1	1049	-	19	36211914	36212962	+	6
TCGA-CC-A5UC-01A-11R-A28V-07	gi|21326584|ref|NC_003977.1|	1164	2260	+	5	4075067	4076115	+	19
TCGA-CC-A5UC-01A-11R-A28V-07	gi|21326584|ref|NC_003977.1|	1156	2252	+	15	74618696	74619744	+	11
TCGA-CC-A5UC-01A-11R-A28V-07	gi|21326584|ref|NC_003977.1|	987	2083	+	17	17038639	17039687	+	28
TCGA-CC-A5UD-01A-11R-A28V-07	gi|21326584|ref|NC_003977.1|	1145	2241	+	8	125259102	125260150	+	1273
TCGA-CC-A5UD-01A-11R-A28V-07	gi|21326584|ref|NC_003977.1|	1080	2176	+	8	125258697	125259745	-	19
TCGA-CC-A5UE-01A-11R-A28V-07	gi|21326584|ref|NC_003977.1|	1085	2181	+	17	19468636	19469684	+	233
TCGA-CC-A5UE-01A-11R-A28V-07	gi|21326584|ref|NC_003977.1|	1085	2181	+	17	19467296	19468344	+	5
TCGA-CC-A5UE-01A-11R-A28V-07	gi|21326584|ref|NC_003977.1|	1	915	+	17	19467296	19468344	+	11
TCGA-CC-A5UE-01A-11R-A28V-07	gi|21326584|ref|NC_003977.1|	1	915	+	17	19463195	19464243	+	14
TCGA-CC-A7IG-01A-11R-A33J-07	gi|21326584|ref|NC_003977.1|	1177	2273	+	17	8566663	8567711	+	454
TCGA-CC-A7IG-01A-11R-A33J-07	gi|21326584|ref|NC_003977.1|	1112	2208	+	17	8566634	8567682	-	24
TCGA-CC-A7II-01A-11R-A33J-07	gi|21326584|ref|NC_003977.1|	1079	2175	+	12	22474706	22475754	+	807
TCGA-CC-A7IK-01A-12R-A33R-07	gi|21326584|ref|NC_003977.1|	1812	2908	+	22	36633255	36634303	+	6
TCGA-CC-A7IK-01A-12R-A33R-07	gi|21326584|ref|NC_003977.1|	1180	2276	+	14	82696004	82697052	+	933
TCGA-CC-A7IK-01A-12R-A33R-07	gi|21326584|ref|NC_003977.1|	1	917	+	GL000195.1	48483	49531	+	142
TCGA-CC-A7IK-01A-12R-A33R-07	gi|21326584|ref|NC_003977.1|	1	917	+	GL000195.1	49475	50523	+	8
TCGA-CC-A7IK-01A-12R-A33R-07	gi|21326584|ref|NC_003977.1|	1	902	+	22	36633255	36634303	+	32
TCGA-CC-A8HT-01A-11R-A36F-07	gi|21326584|ref|NC_003977.1|	1163	2259	+	12	24529956	24531004	+	91
TCGA-CC-A8HT-01A-11R-A36F-07	gi|21326584|ref|NC_003977.1|	1163	2259	+	12	24529380	24530428	+	51
TCGA-CC-A9FS-01A-11R-A37K-07	gi|21326584|ref|NC_003977.1|	1179	2275	+	4	191043561	191044609	+	59
TCGA-CC-A9FS-01A-11R-A37K-07	gi|21326584|ref|NC_003977.1|	1179	2275	+	15	102520644	102521692	+	12
TCGA-CC-A9FS-01A-11R-A37K-07	gi|21326584|ref|NC_003977.1|	1179	2275	+	18	78015643	78016691	+	99
TCGA-CC-A9FS-01A-11R-A37K-07	gi|21326584|ref|NC_003977.1|	1176	2272	+	X	155259771	155260819	+	163
TCGA-CC-A9FS-01A-11R-A37K-07	gi|21326584|ref|NC_003977.1|	1176	2272	+	22	50744519	50745567	+	30
TCGA-CC-A9FS-01A-11R-A37K-07	gi|21326584|ref|NC_003977.1|	1176	2272	+	9	9595	10643	-	13
TCGA-CC-A9FS-01A-11R-A37K-07	gi|21326584|ref|NC_003977.1|	1176	2272	+	18	9522	10570	-	9
TCGA-CC-A9FS-01A-11R-A37K-07	gi|21326584|ref|NC_003977.1|	1170	2266	+	1	249239959	249241007	+	20
TCGA-CC-A9FS-01A-11R-A37K-07	gi|21326584|ref|NC_003977.1|	1170	2266	+	GL000227.1	73446	74494	-	10
TCGA-CC-A9FS-01A-11R-A37K-07	gi|21326584|ref|NC_003977.1|	1169	2265	+	10	135524090	135525138	+	8
TCGA-CC-A9FS-01A-11R-A37K-07	gi|21326584|ref|NC_003977.1|	1169	2265	+	17	81194522	81195570	+	8
TCGA-CC-A9FS-01A-11R-A37K-07	gi|21326584|ref|NC_003977.1|	1169	2265	+	22	50744610	50745658	-	14
TCGA-CC-A9FS-01A-11R-A37K-07	gi|21326584|ref|NC_003977.1|	1167	2263	+	19	36213808	36214856	+	25
TCGA-CC-A9FS-01A-11R-A37K-07	gi|21326584|ref|NC_003977.1|	1166	2262	+	11	191325	192373	-	5
TCGA-CC-A9FS-01A-11R-A37K-07	gi|21326584|ref|NC_003977.1|	1166	2262	+	1	9625	10673	-	13
TCGA-CC-A9FS-01A-11R-A37K-07	gi|21326584|ref|NC_003977.1|	1	1049	-	19	36212974	36214022	+	11
TCGA-CC-A9FU-01A-11R-A37K-07	gi|21326584|ref|NC_003977.1|	1544	2592	-	14	44565895	44566943	+	448
TCGA-CC-A9FU-01A-11R-A37K-07	gi|21326584|ref|NC_003977.1|	1819	2915	+	17	7591989	7593037	+	13
TCGA-CC-A9FU-01A-11R-A37K-07	gi|21326584|ref|NC_003977.1|	1176	2272	+	13	67251012	67252060	+	24
TCGA-CC-A9FU-01A-11R-A37K-07	gi|21326584|ref|NC_003977.1|	1191	2287	+	1	56661223	56662271	+	26
TCGA-CC-A9FU-01A-11R-A37K-07	gi|21326584|ref|NC_003977.1|	808	1904	+	22	21913287	21914335	+	48
TCGA-CC-A9FU-01A-11R-A37K-07	gi|21326584|ref|NC_003977.1|	808	1904	+	22	21729793	21730841	-	47
TCGA-CC-A9FU-01A-11R-A37K-07	gi|21326584|ref|NC_003977.1|	808	1904	+	22	20468503	20469551	+	45
TCGA-CC-A9FU-01A-11R-A37K-07	gi|21326584|ref|NC_003977.1|	127	1223	+	7	99486535	99487583	+	14
TCGA-CC-A9FU-01A-11R-A37K-07	gi|21326584|ref|NC_003977.1|	1	1049	-	17	7591439	7592487	+	5
TCGA-CC-A9FU-01A-11R-A37K-07	gi|21326584|ref|NC_003977.1|	1	1092	+	1	56712791	56713839	+	19
TCGA-CC-A9FW-01A-11R-A37K-07	gi|21326584|ref|NC_003977.1|	1106	2202	+	12	115630961	115632009	+	4739
TCGA-CC-A9FW-01A-11R-A37K-07	gi|21326584|ref|NC_003977.1|	1106	2202	+	12	115631316	115632364	+	34
TCGA-CC-A9FW-01A-11R-A37K-07	gi|21326584|ref|NC_003977.1|	1105	2201	+	12	115630205	115631253	-	90
TCGA-CC-A9FW-01A-11R-A37K-07	gi|21326584|ref|NC_003977.1|	1106	2202	+	12	115630354	115631402	+	208
TCGA-DD-A116-01A-11R-A131-07	gi|21326584|ref|NC_003977.1|	1	1051	-	19	36252607	36253657	+	8
TCGA-DD-A116-01A-11R-A131-07	gi|21326584|ref|NC_003977.1|	1	1051	-	19	36255190	36256240	+	15
TCGA-DD-A116-01A-11R-A131-07	gi|21326584|ref|NC_003977.1|	1	1051	-	19	36213523	36214573	+	17
TCGA-DD-A116-11A-12R-A26B-07	gi|21326584|ref|NC_003977.1|	2128	3176	-	8	26696986	26698034	+	6
TCGA-DD-A116-11A-12R-A26B-07	gi|21326584|ref|NC_003977.1|	1806	2902	+	1	207105269	207106317	+	14
TCGA-DD-A116-11A-12R-A26B-07	gi|21326584|ref|NC_003977.1|	1805	2901	+	5	118824339	118825387	+	9
TCGA-DD-A116-11A-12R-A26B-07	gi|21326584|ref|NC_003977.1|	1	1049	-	MT	11350	12398	+	7
TCGA-DD-A116-11A-12R-A26B-07	gi|21326584|ref|NC_003977.1|	1	1049	-	MT	8431	9479	+	7
TCGA-DD-A116-11A-12R-A26B-07	gi|21326584|ref|NC_003977.1|	1195	2291	+	12	49076838	49077886	+	179
TCGA-DD-A116-11A-12R-A26B-07	gi|21326584|ref|NC_003977.1|	1322	2418	+	2	82406499	82407547	+	23
TCGA-DD-A116-11A-12R-A26B-07	gi|21326584|ref|NC_003977.1|	1185	2281	+	1	214146399	214147447	+	30
TCGA-DD-A116-11A-12R-A26B-07	gi|21326584|ref|NC_003977.1|	1185	2281	+	5	61084596	61085644	+	10
TCGA-DD-A116-11A-12R-A26B-07	gi|21326584|ref|NC_003977.1|	1401	2497	+	4	40317040	40318088	+	111
TCGA-DD-A116-11A-12R-A26B-07	gi|21326584|ref|NC_003977.1|	1185	2281	+	19	33749914	33750962	+	14
TCGA-DD-A116-11A-12R-A26B-07	gi|21326584|ref|NC_003977.1|	1185	2281	+	1	203158442	203159490	+	5
TCGA-DD-A116-11A-12R-A26B-07	gi|21326584|ref|NC_003977.1|	1184	2280	+	15	49279967	49281015	+	78
TCGA-DD-A116-11A-12R-A26B-07	gi|21326584|ref|NC_003977.1|	1183	2279	+	13	34584946	34585994	+	14
TCGA-DD-A116-11A-12R-A26B-07	gi|21326584|ref|NC_003977.1|	1322	2418	+	2	128214516	128215564	+	5
TCGA-DD-A116-11A-12R-A26B-07	gi|21326584|ref|NC_003977.1|	1199	2295	+	9	127170379	127171427	+	555
TCGA-DD-A116-11A-12R-A26B-07	gi|21326584|ref|NC_003977.1|	1195	2291	+	12	63780636	63781684	+	117
TCGA-DD-A116-11A-12R-A26B-07	gi|21326584|ref|NC_003977.1|	1199	2295	+	9	119868787	119869835	+	31
TCGA-DD-A116-11A-12R-A26B-07	gi|21326584|ref|NC_003977.1|	1176	2272	+	X	86419701	86420749	+	80
TCGA-DD-A116-11A-12R-A26B-07	gi|21326584|ref|NC_003977.1|	1394	2490	+	6	137976591	137977639	+	23
TCGA-DD-A116-11A-12R-A26B-07	gi|21326584|ref|NC_003977.1|	1183	2279	+	13	22336765	22337813	+	31
TCGA-DD-A116-11A-12R-A26B-07	gi|21326584|ref|NC_003977.1|	1	1049	-	MT	13743	14791	+	7
TCGA-DD-A116-11A-12R-A26B-07	gi|21326584|ref|NC_003977.1|	1184	2280	+	15	53681405	53682453	+	549
TCGA-DD-A116-11A-12R-A26B-07	gi|21326584|ref|NC_003977.1|	1260	2356	+	3	79478796	79479844	+	131
TCGA-DD-A116-11A-12R-A26B-07	gi|21326584|ref|NC_003977.1|	1185	2281	+	5	141184928	141185976	+	8
TCGA-DD-A116-11A-12R-A26B-07	gi|21326584|ref|NC_003977.1|	1192	2288	+	7	120298197	120299245	+	6
TCGA-DD-A116-11A-12R-A26B-07	gi|21326584|ref|NC_003977.1|	1199	2295	+	9	82326617	82327665	+	12
TCGA-DD-A116-11A-12R-A26B-07	gi|21326584|ref|NC_003977.1|	1322	2418	+	2	78186838	78187886	+	7
TCGA-DD-A116-11A-12R-A26B-07	gi|21326584|ref|NC_003977.1|	1169	2265	+	18	72149437	72150485	+	9
TCGA-DD-A116-11A-12R-A26B-07	gi|21326584|ref|NC_003977.1|	1322	2418	+	2	55010014	55011062	+	5
TCGA-DD-A116-11A-12R-A26B-07	gi|21326584|ref|NC_003977.1|	1426	2522	+	11	35771293	35772341	+	20
TCGA-DD-A116-11A-12R-A26B-07	gi|21326584|ref|NC_003977.1|	1184	2280	+	15	23479375	23480423	+	11
TCGA-DD-A116-11A-12R-A26B-07	gi|21326584|ref|NC_003977.1|	1394	2490	+	6	5831595	5832643	+	64
TCGA-DD-A116-11A-12R-A26B-07	gi|21326584|ref|NC_003977.1|	1322	2418	+	2	58384596	58385644	+	17
TCGA-DD-A116-11A-12R-A26B-07	gi|21326584|ref|NC_003977.1|	1199	2295	+	9	106555731	106556779	+	8
TCGA-DD-A116-11A-12R-A26B-07	gi|21326584|ref|NC_003977.1|	1394	2490	+	16	79162493	79163541	+	71
TCGA-DD-A116-11A-12R-A26B-07	gi|21326584|ref|NC_003977.1|	1162	2258	+	22	30061411	30062459	+	5
TCGA-DD-A116-11A-12R-A26B-07	gi|21326584|ref|NC_003977.1|	1185	2281	+	1	233006950	233007998	+	15
TCGA-DD-A116-11A-12R-A26B-07	gi|21326584|ref|NC_003977.1|	1195	2291	+	12	123756856	123757904	+	13
TCGA-DD-A116-11A-12R-A26B-07	gi|21326584|ref|NC_003977.1|	1183	2279	+	13	97434782	97435830	+	16
TCGA-DD-A116-11A-12R-A26B-07	gi|21326584|ref|NC_003977.1|	1185	2281	+	5	84114449	84115497	+	5
TCGA-DD-A116-11A-12R-A26B-07	gi|21326584|ref|NC_003977.1|	1322	2418	+	2	58359074	58360122	+	11
TCGA-DD-A116-11A-12R-A26B-07	gi|21326584|ref|NC_003977.1|	1184	2280	+	15	20889439	20890487	+	10
TCGA-DD-A116-11A-12R-A26B-07	gi|21326584|ref|NC_003977.1|	1185	2281	+	1	120183975	120185023	+	27
TCGA-DD-A116-11A-12R-A26B-07	gi|21326584|ref|NC_003977.1|	1322	2418	+	2	187192020	187193068	+	57
TCGA-DD-A116-11A-12R-A26B-07	gi|21326584|ref|NC_003977.1|	1363	2459	+	10	96809952	96811000	+	5
TCGA-DD-A116-11A-12R-A26B-07	gi|21326584|ref|NC_003977.1|	1199	2295	+	9	5884707	5885755	+	12
TCGA-DD-A116-11A-12R-A26B-07	gi|21326584|ref|NC_003977.1|	1184	2280	+	15	20811890	20812938	+	10
TCGA-DD-A116-11A-12R-A26B-07	gi|21326584|ref|NC_003977.1|	1185	2281	+	1	1581963	1583011	+	6
TCGA-DD-A116-11A-12R-A26B-07	gi|21326584|ref|NC_003977.1|	1185	2281	+	1	36423	37471	+	7
TCGA-DD-A116-11A-12R-A26B-07	gi|21326584|ref|NC_003977.1|	1185	2281	+	1	240368764	240369812	+	16
TCGA-DD-A116-11A-12R-A26B-07	gi|21326584|ref|NC_003977.1|	1185	2281	+	1	119869945	119870993	+	17
TCGA-DD-A116-11A-12R-A26B-07	gi|21326584|ref|NC_003977.1|	1169	2265	+	18	56108218	56109266	+	16
TCGA-DD-A116-11A-12R-A26B-07	gi|21326584|ref|NC_003977.1|	1165	2261	+	6	5830825	5831873	-	9
TCGA-DD-A116-11A-12R-A26B-07	gi|21326584|ref|NC_003977.1|	1185	2281	+	5	126967359	126968407	+	13
TCGA-DD-A116-11A-12R-A26B-07	gi|21326584|ref|NC_003977.1|	1322	2418	+	2	234401117	234402165	+	80
TCGA-DD-A116-11A-12R-A26B-07	gi|21326584|ref|NC_003977.1|	1401	2497	+	4	99988074	99989122	+	161
TCGA-DD-A116-11A-12R-A26B-07	gi|21326584|ref|NC_003977.1|	1394	2490	+	6	123611234	123612282	+	6
TCGA-DD-A116-11A-12R-A26B-07	gi|21326584|ref|NC_003977.1|	1260	2356	+	3	195165505	195166553	+	14
TCGA-DD-A116-11A-12R-A26B-07	gi|21326584|ref|NC_003977.1|	1260	2356	+	3	111198366	111199414	+	9
TCGA-DD-A116-11A-12R-A26B-07	gi|21326584|ref|NC_003977.1|	1183	2279	+	13	41380763	41381811	+	84
TCGA-DD-A116-11A-12R-A26B-07	gi|21326584|ref|NC_003977.1|	1141	2237	+	8	108079299	108080347	+	10
TCGA-DD-A116-11A-12R-A26B-07	gi|21326584|ref|NC_003977.1|	1185	2281	+	1	196435548	196436596	+	63
TCGA-DD-A116-11A-12R-A26B-07	gi|21326584|ref|NC_003977.1|	1192	2288	+	7	150316132	150317180	+	6
TCGA-DD-A116-11A-12R-A26B-07	gi|21326584|ref|NC_003977.1|	1184	2280	+	15	53879721	53880769	+	7
TCGA-DD-A116-11A-12R-A26B-07	gi|21326584|ref|NC_003977.1|	1185	2281	+	5	152248428	152249476	+	5
TCGA-DD-A116-11A-12R-A26B-07	gi|21326584|ref|NC_003977.1|	1426	2522	+	11	76972284	76973332	+	90
TCGA-DD-A116-11A-12R-A26B-07	gi|21326584|ref|NC_003977.1|	1195	2291	+	12	85558399	85559447	+	14
TCGA-DD-A116-11A-12R-A26B-07	gi|21326584|ref|NC_003977.1|	1141	2237	+	8	55682180	55683228	+	10
TCGA-DD-A116-11A-12R-A26B-07	gi|21326584|ref|NC_003977.1|	1401	2497	+	4	15420561	15421609	+	11
TCGA-DD-A116-11A-12R-A26B-07	gi|21326584|ref|NC_003977.1|	1185	2281	+	5	103252718	103253766	+	301
TCGA-DD-A116-11A-12R-A26B-07	gi|21326584|ref|NC_003977.1|	1394	2490	+	6	78283293	78284341	+	44
TCGA-DD-A116-11A-12R-A26B-07	gi|21326584|ref|NC_003977.1|	1394	2490	+	6	88623586	88624634	+	45
TCGA-DD-A116-11A-12R-A26B-07	gi|21326584|ref|NC_003977.1|	1183	2279	+	13	59932281	59933329	+	30
TCGA-DD-A116-11A-12R-A26B-07	gi|21326584|ref|NC_003977.1|	1199	2295	+	9	103073726	103074774	+	63
TCGA-DD-A116-11A-12R-A26B-07	gi|21326584|ref|NC_003977.1|	1195	2291	+	12	100327731	100328779	+	5
TCGA-DD-A116-11A-12R-A26B-07	gi|21326584|ref|NC_003977.1|	1165	2261	+	21	30468388	30469436	+	6
TCGA-DD-A116-11A-12R-A26B-07	gi|21326584|ref|NC_003977.1|	1401	2497	+	4	126690641	126691689	+	41
TCGA-DD-A116-11A-12R-A26B-07	gi|21326584|ref|NC_003977.1|	1401	2497	+	4	71567479	71568527	+	6
TCGA-DD-A116-11A-12R-A26B-07	gi|21326584|ref|NC_003977.1|	1137	2233	+	20	10317202	10318250	+	68
TCGA-DD-A116-11A-12R-A26B-07	gi|21326584|ref|NC_003977.1|	1260	2356	+	3	184086063	184087111	+	129
TCGA-DD-A116-11A-12R-A26B-07	gi|21326584|ref|NC_003977.1|	1185	2281	+	19	54070615	54071663	+	45
TCGA-DD-A116-11A-12R-A26B-07	gi|21326584|ref|NC_003977.1|	1426	2522	+	11	22697737	22698785	+	10
TCGA-DD-A116-11A-12R-A26B-07	gi|21326584|ref|NC_003977.1|	1363	2459	+	10	1064139	1065187	+	6
TCGA-DD-A116-11A-12R-A26B-07	gi|21326584|ref|NC_003977.1|	1260	2356	+	3	156016165	156017213	+	195
TCGA-DD-A116-11A-12R-A26B-07	gi|21326584|ref|NC_003977.1|	1185	2281	+	1	210380929	210381977	+	21
TCGA-DD-A116-11A-12R-A26B-07	gi|21326584|ref|NC_003977.1|	1137	2233	+	20	33882024	33883072	+	82
TCGA-DD-A116-11A-12R-A26B-07	gi|21326584|ref|NC_003977.1|	1183	2279	+	13	66929647	66930695	+	7
TCGA-DD-A116-11A-12R-A26B-07	gi|21326584|ref|NC_003977.1|	1183	2279	+	13	20223646	20224694	+	9
TCGA-DD-A116-11A-12R-A26B-07	gi|21326584|ref|NC_003977.1|	1185	2281	+	5	170508210	170509258	+	5
TCGA-DD-A116-11A-12R-A26B-07	gi|21326584|ref|NC_003977.1|	1184	2280	+	15	74758149	74759197	+	16
TCGA-DD-A116-11A-12R-A26B-07	gi|21326584|ref|NC_003977.1|	1185	2281	+	1	236139357	236140405	+	15
TCGA-DD-A116-11A-12R-A26B-07	gi|21326584|ref|NC_003977.1|	1185	2281	+	5	163591716	163592764	+	8
TCGA-DD-A116-11A-12R-A26B-07	gi|21326584|ref|NC_003977.1|	1185	2281	+	1	23011975	23013023	+	5
TCGA-DD-A116-11A-12R-A26B-07	gi|21326584|ref|NC_003977.1|	1	1049	-	4	74283384	74284432	+	20
TCGA-DD-A116-11A-12R-A26B-07	gi|21326584|ref|NC_003977.1|	1	915	+	2	216243391	216244439	+	10
TCGA-DD-A116-11A-12R-A26B-07	gi|21326584|ref|NC_003977.1|	1	915	+	2	183702686	183703734	+	7
TCGA-DD-A116-11A-12R-A26B-07	gi|21326584|ref|NC_003977.1|	1	915	+	2	216246408	216247456	+	14
TCGA-DD-A116-11A-12R-A26B-07	gi|21326584|ref|NC_003977.1|	1	923	+	19	45410501	45411549	+	6
TCGA-DD-A116-11A-12R-A26B-07	gi|21326584|ref|NC_003977.1|	1	915	+	2	183707059	183708107	+	8
TCGA-DD-A119-01A-11R-A131-07	gi|21326584|ref|NC_003977.1|	1363	2413	-	19	36212079	36213129	+	30
TCGA-DD-A119-11A-11R-A131-07	gi|21326584|ref|NC_003977.1|	1057	2107	-	4	167210932	167211982	+	6
TCGA-DD-A119-11A-11R-A131-07	gi|21326584|ref|NC_003977.1|	1181	2281	+	1	36339070	36340120	+	36
TCGA-DD-A119-11A-11R-A131-07	gi|21326584|ref|NC_003977.1|	1176	2276	+	4	72744473	72745523	+	21
TCGA-DD-A119-11A-11R-A131-07	gi|21326584|ref|NC_003977.1|	1176	2276	+	X	38166902	38167952	+	23
TCGA-DD-A119-11A-11R-A131-07	gi|21326584|ref|NC_003977.1|	1175	2275	+	18	65969730	65970780	+	31
TCGA-DD-A119-11A-11R-A131-07	gi|21326584|ref|NC_003977.1|	1172	2272	+	17	31174834	31175884	+	23
TCGA-DD-A119-11A-11R-A131-07	gi|21326584|ref|NC_003977.1|	1165	2265	+	12	83255704	83256754	+	12
TCGA-DD-A119-11A-11R-A131-07	gi|21326584|ref|NC_003977.1|	1165	2265	+	12	73183762	73184812	+	7
TCGA-DD-A119-11A-11R-A131-07	gi|21326584|ref|NC_003977.1|	1165	2265	+	12	59841737	59842787	+	28
TCGA-DD-A119-11A-11R-A131-07	gi|21326584|ref|NC_003977.1|	1165	2265	+	12	102480629	102481679	+	5
TCGA-DD-A119-11A-11R-A131-07	gi|21326584|ref|NC_003977.1|	1159	2259	+	14	23429385	23430435	+	79
TCGA-DD-A119-11A-11R-A131-07	gi|21326584|ref|NC_003977.1|	1165	2265	+	12	21379278	21380328	+	13
TCGA-DD-A119-11A-11R-A131-07	gi|21326584|ref|NC_003977.1|	1076	2176	+	19	52098104	52099154	+	32
TCGA-DD-A119-11A-11R-A131-07	gi|21326584|ref|NC_003977.1|	1158	2258	+	3	17216439	17217489	+	5
TCGA-DD-A11A-01A-11R-A131-07	gi|21326584|ref|NC_003977.1|	1119	2215	+	2	66723964	66725012	+	11
TCGA-DD-A11A-01A-11R-A131-07	gi|21326584|ref|NC_003977.1|	1	902	+	8	93243814	93244862	+	42
TCGA-DD-A11A-01A-11R-A131-07	gi|21326584|ref|NC_003977.1|	1	902	+	17	81194377	81195425	+	24
TCGA-DD-A11A-01A-11R-A131-07	gi|21326584|ref|NC_003977.1|	1	902	+	X	45522720	45523768	-	7
TCGA-DD-A11A-01A-11R-A131-07	gi|21326584|ref|NC_003977.1|	1	902	+	X	60100	61148	+	532
TCGA-DD-A11A-01A-11R-A131-07	gi|21326584|ref|NC_003977.1|	1	902	+	X	59696	60744	-	23
TCGA-DD-A11A-01A-11R-A131-07	gi|21326584|ref|NC_003977.1|	1	902	+	X	61516	62564	+	9
TCGA-DD-A11A-01A-11R-A131-07	gi|21326584|ref|NC_003977.1|	1	898	+	7	121062584	121063632	-	6
TCGA-DD-A11A-01A-11R-A131-07	gi|21326584|ref|NC_003977.1|	1	902	+	X	45522632	45523680	+	8
TCGA-DD-A11A-01A-11R-A131-07	gi|21326584|ref|NC_003977.1|	1	887	+	12	29537786	29538834	+	5
TCGA-DD-A11A-01A-11R-A131-07	gi|21326584|ref|NC_003977.1|	1	886	+	5	135780698	135781746	-	5
TCGA-DD-A11A-01A-11R-A131-07	gi|21326584|ref|NC_003977.1|	1	885	+	2	206842449	206843497	+	7
TCGA-DD-A11A-01A-11R-A131-07	gi|21326584|ref|NC_003977.1|	1	885	+	9	81025590	81026638	-	8
TCGA-DD-A11A-01A-11R-A131-07	gi|21326584|ref|NC_003977.1|	1	902	+	8	50987866	50988914	+	19
TCGA-DD-A11A-01A-11R-A131-07	gi|21326584|ref|NC_003977.1|	1	881	+	18	63229	64277	-	6
TCGA-DD-A11A-01A-11R-A131-07	gi|21326584|ref|NC_003977.1|	45	1141	+	6	65256278	65257326	+	11
TCGA-DD-A11A-01A-11R-A131-07	gi|21326584|ref|NC_003977.1|	1	886	+	4	142525325	142526373	+	8
TCGA-DD-A1EA-01A-11R-A131-07	gi|21326584|ref|NC_003977.1|	1806	2902	+	2	121585330	121586378	+	8
TCGA-DD-A1EA-01A-11R-A131-07	gi|21326584|ref|NC_003977.1|	1806	2902	+	2	121588787	121589835	+	5
TCGA-DD-A1EA-01A-11R-A131-07	gi|21326584|ref|NC_003977.1|	1204	2300	+	2	210167329	210168377	+	20
TCGA-DD-A1EA-01A-11R-A131-07	gi|21326584|ref|NC_003977.1|	1204	2300	+	7	148008289	148009337	+	9
TCGA-DD-A1EA-01A-11R-A131-07	gi|21326584|ref|NC_003977.1|	1204	2300	+	3	140927372	140928420	+	74
TCGA-DD-A1EA-01A-11R-A131-07	gi|21326584|ref|NC_003977.1|	1204	2300	+	7	139149181	139150229	+	20
TCGA-DD-A1EA-01A-11R-A131-07	gi|21326584|ref|NC_003977.1|	1204	2300	+	10	122607754	122608802	+	23
TCGA-DD-A1EA-01A-11R-A131-07	gi|21326584|ref|NC_003977.1|	1706	2802	+	X	115856145	115857193	-	183
TCGA-DD-A1EA-01A-11R-A131-07	gi|21326584|ref|NC_003977.1|	1204	2300	+	X	115856087	115857135	+	10
TCGA-DD-A1EA-01A-11R-A131-07	gi|21326584|ref|NC_003977.1|	1706	2802	+	X	112421240	112422288	-	101
TCGA-DD-A1EA-01A-11R-A131-07	gi|21326584|ref|NC_003977.1|	1706	2802	+	X	97780446	97781494	-	25
TCGA-DD-A1EA-01A-11R-A131-07	gi|21326584|ref|NC_003977.1|	1204	2300	+	4	93193835	93194883	-	22
TCGA-DD-A1EA-01A-11R-A131-07	gi|21326584|ref|NC_003977.1|	1706	2802	+	X	91356425	91357473	-	21
TCGA-DD-A1EA-01A-11R-A131-07	gi|21326584|ref|NC_003977.1|	1204	2300	+	3	87622281	87623329	-	8
TCGA-DD-A1EA-01A-11R-A131-07	gi|21326584|ref|NC_003977.1|	1204	2300	+	11	80836164	80837212	+	25
TCGA-DD-A1EA-01A-11R-A131-07	gi|21326584|ref|NC_003977.1|	1204	2300	+	2	57459889	57460937	+	1943
TCGA-DD-A1EA-01A-11R-A131-07	gi|21326584|ref|NC_003977.1|	1204	2300	+	2	57459439	57460487	-	30
TCGA-DD-A1EA-01A-11R-A131-07	gi|21326584|ref|NC_003977.1|	1204	2300	+	6	55876868	55877916	-	14
TCGA-DD-A1EA-01A-11R-A131-07	gi|21326584|ref|NC_003977.1|	1204	2300	+	3	54669703	54670751	-	143
TCGA-DD-A1EA-01A-11R-A131-07	gi|21326584|ref|NC_003977.1|	1204	2300	+	13	53533221	53534269	+	8
TCGA-DD-A1EA-01A-11R-A131-07	gi|21326584|ref|NC_003977.1|	1204	2300	+	16	47876023	47877071	+	26
TCGA-DD-A1EA-01A-11R-A131-07	gi|21326584|ref|NC_003977.1|	1204	2300	+	22	35233639	35234687	+	25
TCGA-DD-A1EA-01A-11R-A131-07	gi|21326584|ref|NC_003977.1|	1706	2802	+	X	28911983	28913031	-	37
TCGA-DD-A1EA-01A-11R-A131-07	gi|21326584|ref|NC_003977.1|	1204	2300	+	X	28521740	28522788	+	42
TCGA-DD-A1EA-01A-11R-A131-07	gi|21326584|ref|NC_003977.1|	1204	2300	+	3	87622185	87623233	+	21
TCGA-DD-A1EA-01A-11R-A131-07	gi|21326584|ref|NC_003977.1|	1204	2300	+	2	34923346	34924394	-	26
TCGA-DD-A1EA-01A-11R-A131-07	gi|21326584|ref|NC_003977.1|	1706	2802	+	X	28521838	28522886	-	7
TCGA-DD-A1EA-01A-11R-A131-07	gi|21326584|ref|NC_003977.1|	1202	2298	+	1	231967126	231968174	+	19
TCGA-DD-A1EA-01A-11R-A131-07	gi|21326584|ref|NC_003977.1|	1203	2299	+	16	47876122	47877170	-	6
TCGA-DD-A1EA-01A-11R-A131-07	gi|21326584|ref|NC_003977.1|	1204	2300	+	X	28911885	28912933	+	5
TCGA-DD-A1EA-01A-11R-A131-07	gi|21326584|ref|NC_003977.1|	1204	2300	+	4	168847456	168848504	-	22
TCGA-DD-A1EA-01A-11R-A131-07	gi|21326584|ref|NC_003977.1|	1199	2295	+	20	44391620	44392668	+	6
TCGA-DD-A1EA-01A-11R-A131-07	gi|21326584|ref|NC_003977.1|	1110	2206	+	X	112421240	112422288	-	25
TCGA-DD-A1EA-01A-11R-A131-07	gi|21326584|ref|NC_003977.1|	1110	2206	+	X	115856145	115857193	-	30
TCGA-DD-A1EA-01A-11R-A131-07	gi|21326584|ref|NC_003977.1|	1	1049	-	2	121684401	121685449	+	144
TCGA-DD-A1EA-01A-11R-A131-07	gi|21326584|ref|NC_003977.1|	1	1045	+	2	121592484	121593532	+	121
TCGA-DD-A1EA-01A-11R-A131-07	gi|21326584|ref|NC_003977.1|	1	1045	+	2	121588787	121589835	+	37
TCGA-DD-A1EA-01A-11R-A131-07	gi|21326584|ref|NC_003977.1|	1	1045	+	2	121585330	121586378	+	260
TCGA-DD-A1EA-01A-11R-A131-07	gi|21326584|ref|NC_003977.1|	1	1049	-	2	121708381	121709429	+	66
TCGA-DD-A1EA-01A-11R-A131-07	gi|21326584|ref|NC_003977.1|	1	1049	-	2	121648435	121649483	+	18
TCGA-DD-A1EA-01A-11R-A131-07	gi|21326584|ref|NC_003977.1|	1	1049	-	2	121661544	121662592	+	6
TCGA-DD-A1EA-01A-11R-A131-07	gi|21326584|ref|NC_003977.1|	63	1159	+	5	1291531	1292579	+	5
TCGA-DD-A1EH-11A-11R-A131-07	gi|21326584|ref|NC_003977.1|	1175	2275	+	2	211421020	211422070	+	27
TCGA-DD-A1EH-11A-11R-A131-07	gi|21326584|ref|NC_003977.1|	1175	2275	+	2	239062523	239063573	+	1148
TCGA-DD-A1EH-11A-11R-A131-07	gi|21326584|ref|NC_003977.1|	1175	2275	+	2	216249397	216250447	+	146
TCGA-DD-A1EH-11A-11R-A131-07	gi|21326584|ref|NC_003977.1|	1141	2241	+	21	19205393	19206443	+	17
TCGA-DD-A1EH-11A-11R-A131-07	gi|21326584|ref|NC_003977.1|	1140	2240	+	6	103704386	103705436	-	6
TCGA-DD-A1EH-11A-11R-A131-07	gi|21326584|ref|NC_003977.1|	1133	2233	+	3	195923573	195924623	-	11
TCGA-DD-A1EH-11A-11R-A131-07	gi|21326584|ref|NC_003977.1|	1133	2233	+	19	5025778	5026828	-	14
TCGA-DD-A1EH-11A-11R-A131-07	gi|21326584|ref|NC_003977.1|	1131	2231	+	19	5025684	5026734	+	7
TCGA-DD-A1EH-11A-11R-A131-07	gi|21326584|ref|NC_003977.1|	1150	2250	+	21	42592972	42594022	-	13
TCGA-DD-A1EH-11A-11R-A131-07	gi|21326584|ref|NC_003977.1|	1108	2208	+	6	105164660	105165710	+	14
TCGA-DD-A1EH-11A-11R-A131-07	gi|21326584|ref|NC_003977.1|	1166	2266	+	3	3746760	3747810	+	57
TCGA-DD-A1EH-11A-11R-A131-07	gi|21326584|ref|NC_003977.1|	1070	2170	+	16	19083619	19084669	+	5
TCGA-DD-A1EH-11A-11R-A131-07	gi|21326584|ref|NC_003977.1|	947	2047	+	12	38697512	38698562	+	16
TCGA-DD-A1EH-11A-11R-A131-07	gi|21326584|ref|NC_003977.1|	1	905	+	2	216249397	216250447	+	54
TCGA-DD-A1EH-11A-11R-A131-07	gi|21326584|ref|NC_003977.1|	1	905	+	2	216248263	216249313	+	22
TCGA-DD-A1EI-01A-11R-A131-07	gi|21326584|ref|NC_003977.1|	1110	2160	-	4	173136078	173137128	+	11
TCGA-DD-A1EI-11A-11R-A131-07	gi|21326584|ref|NC_003977.1|	1151	2251	+	11	123521404	123522454	+	19
TCGA-DD-A1EI-11A-11R-A131-07	gi|21326584|ref|NC_003977.1|	1106	2206	+	8	101458910	101459960	+	8
TCGA-DD-A1EL-01A-11R-A155-07	gi|21326584|ref|NC_003977.1|	1115	2211	+	12	124912646	124913694	+	57
TCGA-DD-A1EL-11A-11R-A155-07	gi|21326584|ref|NC_003977.1|	1164	2260	+	19	53830248	53831296	+	186
TCGA-DD-A1EL-11A-11R-A155-07	gi|21326584|ref|NC_003977.1|	1163	2259	+	22	41392829	41393877	+	40
TCGA-DD-A1EL-11A-11R-A155-07	gi|21326584|ref|NC_003977.1|	1159	2255	+	5	5093037	5094085	+	19
TCGA-DD-A1EL-11A-11R-A155-07	gi|21326584|ref|NC_003977.1|	1156	2252	+	12	4839657	4840705	+	5
TCGA-DD-A1EL-11A-11R-A155-07	gi|21326584|ref|NC_003977.1|	1164	2260	+	19	6670729	6671777	+	1308
TCGA-DD-A1EL-11A-11R-A155-07	gi|21326584|ref|NC_003977.1|	1128	2224	+	1	176693750	176694798	+	180
TCGA-DD-A1EL-11A-11R-A155-07	gi|21326584|ref|NC_003977.1|	1110	2206	+	1	176693508	176694556	-	21
TCGA-DD-A1EL-11A-11R-A155-07	gi|21326584|ref|NC_003977.1|	1159	2255	+	5	165847043	165848091	+	8
TCGA-DD-A1EL-11A-11R-A155-07	gi|21326584|ref|NC_003977.1|	1	906	+	12	71212933	71213981	+	49
TCGA-DD-A1EL-11A-11R-A155-07	gi|21326584|ref|NC_003977.1|	133	1229	+	14	70245440	70246488	+	59
TCGA-DD-A1EL-11A-11R-A155-07	gi|21326584|ref|NC_003977.1|	1	1049	-	14	70252385	70253433	+	25
TCGA-DD-A3A3-01A-11R-A22L-07	gi|21326584|ref|NC_003977.1|	1	1049	-	19	36212341	36213389	+	58
TCGA-ED-A7XO-01A-11R-A352-07	gi|21326584|ref|NC_003977.1|	1808	2904	+	19	30303306	30304354	+	12
TCGA-ED-A7XO-01A-11R-A352-07	gi|21326584|ref|NC_003977.1|	1280	2376	+	16	22097545	22098593	+	6
TCGA-ED-A7XO-01A-11R-A352-07	gi|21326584|ref|NC_003977.1|	1224	2320	+	14	22117026	22118074	+	6
TCGA-ED-A7XO-01A-11R-A352-07	gi|21326584|ref|NC_003977.1|	1179	2275	+	6	153311420	153312468	+	8
TCGA-ED-A7XO-01A-11R-A352-07	gi|21326584|ref|NC_003977.1|	1246	2342	+	3	108200314	108201362	+	6
TCGA-ED-A7XO-01A-11R-A352-07	gi|21326584|ref|NC_003977.1|	1299	2395	+	2	43032962	43034010	+	14
TCGA-ED-A7XO-01A-11R-A352-07	gi|21326584|ref|NC_003977.1|	1299	2395	+	2	81072047	81073095	+	5
TCGA-ED-A7XO-01A-11R-A352-07	gi|21326584|ref|NC_003977.1|	1411	2507	+	13	80900700	80901748	+	5
TCGA-ED-A7XO-01A-11R-A352-07	gi|21326584|ref|NC_003977.1|	1183	2279	+	9	77708067	77709115	+	5
TCGA-ED-A7XO-01A-11R-A352-07	gi|21326584|ref|NC_003977.1|	1170	2266	+	5	22932147	22933195	+	6
TCGA-ED-A7XO-01A-11R-A352-07	gi|21326584|ref|NC_003977.1|	1137	2233	+	Y	8342641	8343689	+	5
TCGA-ED-A7XP-01A-11R-A352-07	gi|21326584|ref|NC_003977.1|	1143	2239	+	5	79114695	79115743	-	9
TCGA-ED-A7XP-01A-11R-A352-07	gi|21326584|ref|NC_003977.1|	1143	2239	+	GL000237.1	32834	33882	-	39
TCGA-ED-A7XP-01A-11R-A352-07	gi|21326584|ref|NC_003977.1|	1143	2239	+	GL000239.1	14424	15472	-	22
TCGA-ED-A7XP-01A-11R-A352-07	gi|21326584|ref|NC_003977.1|	1142	2238	+	6	108775407	108776455	-	13
TCGA-ED-A7XP-01A-11R-A352-07	gi|21326584|ref|NC_003977.1|	1469	2565	+	7	24880961	24882009	+	11
TCGA-ED-A7XP-01A-11R-A352-07	gi|21326584|ref|NC_003977.1|	1142	2238	+	21	11129349	11130397	-	9
TCGA-ED-A7XP-01A-11R-A352-07	gi|21326584|ref|NC_003977.1|	1142	2238	+	21	11129578	11130626	+	253
TCGA-ED-A7XP-01A-11R-A352-07	gi|21326584|ref|NC_003977.1|	1142	2238	+	1	8332260	8333308	+	29
TCGA-ED-A7XP-01A-11R-A352-07	gi|21326584|ref|NC_003977.1|	1469	2565	+	7	5786789	5787837	+	7
TCGA-ED-A7XP-01A-11R-A352-07	gi|21326584|ref|NC_003977.1|	1142	2238	+	GL000237.1	33183	34231	+	255
TCGA-ED-A7XP-01A-11R-A352-07	gi|21326584|ref|NC_003977.1|	1142	2238	+	GL000239.1	14877	15925	+	171
TCGA-ED-A7XP-01A-11R-A352-07	gi|21326584|ref|NC_003977.1|	1139	2235	+	10	127204203	127205251	+	13
TCGA-ED-A7XP-01A-11R-A352-07	gi|21326584|ref|NC_003977.1|	1142	2238	+	GL000239.1	14320	15368	+	69
TCGA-ED-A8O6-01A-11R-A36F-07	gi|21326584|ref|NC_003977.1|	1752	2800	-	22	38601713	38602761	+	9
TCGA-ED-A8O6-01A-11R-A36F-07	gi|21326584|ref|NC_003977.1|	180	1228	-	19	36213760	36214808	+	23
TCGA-G3-A25U-01A-11R-A16W-07	gi|21326584|ref|NC_003977.1|	1754	2850	+	2	192367100	192368148	+	178
TCGA-G3-A25U-01A-11R-A16W-07	gi|21326584|ref|NC_003977.1|	1157	2253	+	2	192367100	192368148	+	1435
TCGA-G3-A25U-01A-11R-A16W-07	gi|21326584|ref|NC_003977.1|	1	1049	-	MT	8130	9178	+	5
TCGA-G3-A25U-01A-11R-A16W-07	gi|21326584|ref|NC_003977.1|	1	1049	-	5	1294138	1295186	+	21
TCGA-G3-A25U-01A-11R-A16W-07	gi|21326584|ref|NC_003977.1|	1	1049	-	5	1295221	1296269	+	19
TCGA-G3-A25U-01A-11R-A16W-07	gi|21326584|ref|NC_003977.1|	192	1288	+	2	192364302	192365350	+	40
TCGA-G3-A25Z-01A-11R-A16W-07	gi|21326584|ref|NC_003977.1|	1101	2197	+	7	10697519	10698567	+	484
TCGA-G3-A25Z-01A-11R-A16W-07	gi|21326584|ref|NC_003977.1|	1097	2193	+	7	10697196	10698244	-	24
TCGA-G3-A25Z-01A-11R-A16W-07	gi|21326584|ref|NC_003977.1|	1101	2197	+	7	10691234	10692282	+	6
TCGA-G3-A3CH-11A-11R-A22L-07	gi|21326584|ref|NC_003977.1|	2550	3646	+	6	165931870	165932918	+	25
TCGA-G3-A3CH-11A-11R-A22L-07	gi|21326584|ref|NC_003977.1|	1443	2539	+	7	47716277	47717325	+	13
TCGA-G3-A3CH-11A-11R-A22L-07	gi|21326584|ref|NC_003977.1|	1325	2421	+	12	76691019	76692067	+	126
TCGA-G3-A3CH-11A-11R-A22L-07	gi|21326584|ref|NC_003977.1|	1443	2539	+	7	27670821	27671869	+	19
TCGA-G3-A3CH-11A-11R-A22L-07	gi|21326584|ref|NC_003977.1|	1205	2301	+	10	31482850	31483898	+	20
TCGA-G3-A3CH-11A-11R-A22L-07	gi|21326584|ref|NC_003977.1|	1186	2282	+	8	90510882	90511930	+	58
TCGA-G3-A3CH-11A-11R-A22L-07	gi|21326584|ref|NC_003977.1|	1295	2391	+	1	59995830	59996878	+	37
TCGA-G3-A3CH-11A-11R-A22L-07	gi|21326584|ref|NC_003977.1|	1185	2281	+	3	440100	441148	+	33
TCGA-G3-A3CH-11A-11R-A22L-07	gi|21326584|ref|NC_003977.1|	1	1049	-	MT	11397	12445	+	5
TCGA-G3-A3CH-11A-11R-A22L-07	gi|21326584|ref|NC_003977.1|	1179	2275	+	4	185965870	185966918	+	31
TCGA-G3-A3CH-11A-11R-A22L-07	gi|21326584|ref|NC_003977.1|	1443	2539	+	7	88177682	88178730	+	29
TCGA-G3-A3CH-11A-11R-A22L-07	gi|21326584|ref|NC_003977.1|	1205	2301	+	10	47422822	47423870	+	18
TCGA-G3-A3CH-11A-11R-A22L-07	gi|21326584|ref|NC_003977.1|	1205	2301	+	10	46940668	46941716	+	41
TCGA-G3-A3CH-11A-11R-A22L-07	gi|21326584|ref|NC_003977.1|	1285	2381	+	6	26013068	26014116	+	12
TCGA-G3-A3CH-11A-11R-A22L-07	gi|21326584|ref|NC_003977.1|	1205	2301	+	10	10394885	10395933	+	29
TCGA-G3-A3CH-11A-11R-A22L-07	gi|21326584|ref|NC_003977.1|	1199	2295	+	11	81976309	81977357	+	7
TCGA-G3-A3CH-11A-11R-A22L-07	gi|21326584|ref|NC_003977.1|	1178	2274	+	5	29606883	29607931	+	6
TCGA-G3-A3CH-11A-11R-A22L-07	gi|21326584|ref|NC_003977.1|	1199	2295	+	11	124270182	124271230	+	22
TCGA-G3-A3CH-11A-11R-A22L-07	gi|21326584|ref|NC_003977.1|	1598	2694	+	13	102578825	102579873	+	5
TCGA-G3-A3CH-11A-11R-A22L-07	gi|21326584|ref|NC_003977.1|	1179	2275	+	4	69930831	69931879	+	207
TCGA-G3-A3CH-11A-11R-A22L-07	gi|21326584|ref|NC_003977.1|	1176	2272	+	18	67512296	67513344	+	16
TCGA-G3-A3CH-11A-11R-A22L-07	gi|21326584|ref|NC_003977.1|	1443	2539	+	7	53105399	53106447	+	20
TCGA-G3-A3CH-11A-11R-A22L-07	gi|21326584|ref|NC_003977.1|	1176	2272	+	16	19851232	19852280	+	33
TCGA-G3-A3CH-11A-11R-A22L-07	gi|21326584|ref|NC_003977.1|	1178	2274	+	5	107853182	107854230	+	31
TCGA-G3-A3CH-11A-11R-A22L-07	gi|21326584|ref|NC_003977.1|	1325	2421	+	12	30775959	30777007	+	20
TCGA-G3-A3CH-11A-11R-A22L-07	gi|21326584|ref|NC_003977.1|	1205	2301	+	10	88952636	88953684	+	13
TCGA-G3-A3CH-11A-11R-A22L-07	gi|21326584|ref|NC_003977.1|	1205	2301	+	10	63843751	63844799	+	5
TCGA-G3-A3CH-11A-11R-A22L-07	gi|21326584|ref|NC_003977.1|	1443	2539	+	7	36646450	36647498	+	47
TCGA-G3-A3CH-11A-11R-A22L-07	gi|21326584|ref|NC_003977.1|	1179	2275	+	4	77467287	77468335	+	7
TCGA-G3-A3CH-11A-11R-A22L-07	gi|21326584|ref|NC_003977.1|	1179	2275	+	4	30427724	30428772	+	33
TCGA-G3-A3CH-11A-11R-A22L-07	gi|21326584|ref|NC_003977.1|	1159	2255	+	14	93816867	93817915	+	25
TCGA-G3-A3CH-11A-11R-A22L-07	gi|21326584|ref|NC_003977.1|	1185	2281	+	3	191204384	191205432	+	32
TCGA-G3-A3CH-11A-11R-A22L-07	gi|21326584|ref|NC_003977.1|	1178	2274	+	5	86400132	86401180	+	39
TCGA-G3-A3CH-11A-11R-A22L-07	gi|21326584|ref|NC_003977.1|	1325	2421	+	12	75533501	75534549	+	16
TCGA-G3-A3CH-11A-11R-A22L-07	gi|21326584|ref|NC_003977.1|	1142	2238	+	15	54876237	54877285	+	13
TCGA-G3-A3CH-11A-11R-A22L-07	gi|21326584|ref|NC_003977.1|	1142	2238	+	15	33667826	33668874	+	161
TCGA-G3-A3CH-11A-11R-A22L-07	gi|21326584|ref|NC_003977.1|	1165	2261	+	21	29391748	29392796	-	10
TCGA-G3-A3CH-11A-11R-A22L-07	gi|21326584|ref|NC_003977.1|	1176	2272	+	18	15059415	15060463	+	6
TCGA-G3-A3CH-11A-11R-A22L-07	gi|21326584|ref|NC_003977.1|	1161	2257	+	21	14683593	14684641	+	19
TCGA-G3-A3CH-11A-11R-A22L-07	gi|21326584|ref|NC_003977.1|	1179	2275	+	4	139948929	139949977	+	19
TCGA-G3-A3CH-11A-11R-A22L-07	gi|21326584|ref|NC_003977.1|	1161	2257	+	21	29391699	29392747	+	11
TCGA-G3-A3CH-11A-11R-A22L-07	gi|21326584|ref|NC_003977.1|	1179	2275	+	4	154857951	154858999	+	26
TCGA-G3-A3CH-11A-11R-A22L-07	gi|21326584|ref|NC_003977.1|	1176	2272	+	18	22179525	22180573	+	54
TCGA-G3-A3CH-11A-11R-A22L-07	gi|21326584|ref|NC_003977.1|	1171	2267	+	9	121291693	121292741	+	6
TCGA-G3-A3CH-11A-11R-A22L-07	gi|21326584|ref|NC_003977.1|	1186	2282	+	8	108211409	108212457	+	7
TCGA-G3-A3CH-11A-11R-A22L-07	gi|21326584|ref|NC_003977.1|	1171	2267	+	9	98665212	98666260	+	13
TCGA-G3-A3CH-11A-11R-A22L-07	gi|21326584|ref|NC_003977.1|	1185	2281	+	3	93771771	93772819	+	11
TCGA-G3-A3CH-11A-11R-A22L-07	gi|21326584|ref|NC_003977.1|	1176	2272	+	16	55165414	55166462	+	13
TCGA-G3-A3CH-11A-11R-A22L-07	gi|21326584|ref|NC_003977.1|	1142	2238	+	15	25187739	25188787	+	6
TCGA-G3-A3CH-11A-11R-A22L-07	gi|21326584|ref|NC_003977.1|	1133	2229	+	20	24470443	24471491	+	30
TCGA-G3-A3CH-11A-11R-A22L-07	gi|21326584|ref|NC_003977.1|	1176	2272	+	16	18077805	18078853	+	5
TCGA-G3-A3CH-11A-11R-A22L-07	gi|21326584|ref|NC_003977.1|	1205	2301	+	10	17218645	17219693	+	5
TCGA-G3-A3CH-11A-11R-A22L-07	gi|21326584|ref|NC_003977.1|	1165	2261	+	21	14683542	14684590	-	8
TCGA-G3-A3CH-11A-11R-A22L-07	gi|21326584|ref|NC_003977.1|	1268	2364	+	2	100415078	100416126	+	120
TCGA-G3-A3CH-11A-11R-A22L-07	gi|21326584|ref|NC_003977.1|	1285	2381	+	6	85257366	85258414	+	11
TCGA-G3-A3CH-11A-11R-A22L-07	gi|21326584|ref|NC_003977.1|	1268	2364	+	2	201235150	201236198	+	6
TCGA-G3-A3CH-11A-11R-A22L-07	gi|21326584|ref|NC_003977.1|	1285	2381	+	6	152063405	152064453	+	18
TCGA-G3-A3CH-11A-11R-A22L-07	gi|21326584|ref|NC_003977.1|	1178	2274	+	5	12418087	12419135	+	12
TCGA-G3-A3CH-11A-11R-A22L-07	gi|21326584|ref|NC_003977.1|	1176	2272	+	16	59656873	59657921	+	8
TCGA-G3-A3CH-11A-11R-A22L-07	gi|21326584|ref|NC_003977.1|	1176	2272	+	16	20472628	20473676	+	16
TCGA-G3-A3CH-11A-11R-A22L-07	gi|21326584|ref|NC_003977.1|	1185	2281	+	3	54651190	54652238	+	6
TCGA-G3-A3CH-11A-11R-A22L-07	gi|21326584|ref|NC_003977.1|	987	2083	+	13	102578825	102579873	+	5
TCGA-G3-A3CH-11A-11R-A22L-07	gi|21326584|ref|NC_003977.1|	1179	2275	+	4	39044477	39045525	+	9
TCGA-G3-A3CH-11A-11R-A22L-07	gi|21326584|ref|NC_003977.1|	1295	2391	+	1	57906050	57907098	+	30
TCGA-G3-A3CH-11A-11R-A22L-07	gi|21326584|ref|NC_003977.1|	1285	2381	+	6	58419253	58420301	+	5
TCGA-G3-A3CH-11A-11R-A22L-07	gi|21326584|ref|NC_003977.1|	1205	2301	+	10	96100746	96101794	+	165
TCGA-G3-A3CH-11A-11R-A22L-07	gi|21326584|ref|NC_003977.1|	1	912	+	2	216289367	216290415	+	47
TCGA-G3-A3CH-11A-11R-A22L-07	gi|21326584|ref|NC_003977.1|	1	885	+	15	54913975	54915023	+	7
TCGA-G3-A3CH-11A-11R-A22L-07	gi|21326584|ref|NC_003977.1|	1	638	+	6	146752426	146753474	+	6
TCGA-G3-A3CJ-01A-11R-A213-07	gi|21326584|ref|NC_003977.1|	1093	2189	+	9	137028737	137029785	+	5
TCGA-G3-A3CK-01A-11R-A213-07	gi|21326584|ref|NC_003977.1|	2239	3287	-	9	137028713	137029761	+	8
TCGA-G3-A3CK-01A-11R-A213-07	gi|21326584|ref|NC_003977.1|	1117	2213	+	9	137029056	137030104	+	3131
TCGA-G3-A3CK-01A-11R-A213-07	gi|21326584|ref|NC_003977.1|	1112	2208	+	9	137028678	137029726	-	47
TCGA-G3-A3CK-01A-11R-A213-07	gi|21326584|ref|NC_003977.1|	1112	2208	+	9	131250555	131251603	-	11
TCGA-G3-A3CK-01A-11R-A213-07	gi|21326584|ref|NC_003977.1|	1109	2205	+	1	47820318	47821366	+	7
TCGA-G3-A3CK-01A-11R-A213-07	gi|21326584|ref|NC_003977.1|	1106	2202	+	19	11676286	11677334	+	5
TCGA-G3-A3CK-01A-11R-A213-07	gi|21326584|ref|NC_003977.1|	1105	2201	+	5	159895805	159896853	+	17
TCGA-G3-A3CK-01A-11R-A213-07	gi|21326584|ref|NC_003977.1|	1104	2200	+	8	109586413	109587461	-	8
TCGA-G3-A3CK-01A-11R-A213-07	gi|21326584|ref|NC_003977.1|	1101	2197	+	10	116649377	116650425	+	7
TCGA-G3-A3CK-01A-11R-A213-07	gi|21326584|ref|NC_003977.1|	1	1049	-	16	72094262	72095310	+	11
TCGA-G3-A3CK-01A-11R-A213-07	gi|21326584|ref|NC_003977.1|	1106	2202	+	4	76953361	76954409	+	10
TCGA-G3-A3CK-01A-11R-A213-07	gi|21326584|ref|NC_003977.1|	1093	2189	+	22	47734197	47735245	+	7
TCGA-G3-A3CK-01A-11R-A213-07	gi|21326584|ref|NC_003977.1|	1108	2204	+	7	17012921	17013969	-	12
TCGA-G3-A3CK-01A-11R-A213-07	gi|21326584|ref|NC_003977.1|	1087	2183	+	21	45418198	45419246	+	5
TCGA-G3-A3CK-01A-11R-A213-07	gi|21326584|ref|NC_003977.1|	1081	2177	+	2	118542934	118543982	+	661
TCGA-G3-AAV0-01A-11R-A37K-07	gi|21326584|ref|NC_003977.1|	692	1740	-	19	39796619	39797667	+	1109
TCGA-G3-AAV0-01A-11R-A37K-07	gi|21326584|ref|NC_003977.1|	1184	2280	+	11	91208490	91209538	+	138
TCGA-G3-AAV0-01A-11R-A37K-07	gi|21326584|ref|NC_003977.1|	1451	2547	+	17	25282916	25283964	+	404
TCGA-G3-AAV0-01A-11R-A37K-07	gi|21326584|ref|NC_003977.1|	1136	2232	+	18	15203803	15204851	+	41
TCGA-G3-AAV0-01A-11R-A37K-07	gi|21326584|ref|NC_003977.1|	1135	2231	+	16	33845806	33846854	+	8
TCGA-G3-AAV0-01A-11R-A37K-07	gi|21326584|ref|NC_003977.1|	1135	2231	+	18	15203868	15204916	-	8
TCGA-G3-AAV0-01A-11R-A37K-07	gi|21326584|ref|NC_003977.1|	1135	2231	+	21	9476706	9477754	+	15
TCGA-G3-AAV0-01A-11R-A37K-07	gi|21326584|ref|NC_003977.1|	1133	2229	+	7	57934625	57935673	+	11
TCGA-G3-AAV0-01A-11R-A37K-07	gi|21326584|ref|NC_003977.1|	1112	2208	+	GL000217.1	116229	117277	-	8
TCGA-G3-AAV0-01A-11R-A37K-07	gi|21326584|ref|NC_003977.1|	1125	2221	+	7	64980515	64981563	-	6
TCGA-G3-AAV0-01A-11R-A37K-07	gi|21326584|ref|NC_003977.1|	692	1740	-	19	45411949	45412997	+	6
TCGA-G3-AAV0-01A-11R-A37K-07	gi|21326584|ref|NC_003977.1|	853	1949	+	17	25282916	25283964	+	12
TCGA-G3-AAV0-01A-11R-A37K-07	gi|21326584|ref|NC_003977.1|	104	1200	+	17	80256344	80257392	+	24
TCGA-G3-AAV0-01A-11R-A37K-07	gi|21326584|ref|NC_003977.1|	104	1200	+	17	80278693	80279741	+	17
TCGA-G3-AAV0-01A-11R-A37K-07	gi|21326584|ref|NC_003977.1|	104	1200	+	17	80248794	80249842	+	41
TCGA-G3-AAV0-01A-11R-A37K-07	gi|21326584|ref|NC_003977.1|	104	1200	+	17	80243098	80244146	+	14
TCGA-G3-AAV0-01A-11R-A37K-07	gi|21326584|ref|NC_003977.1|	104	1200	+	17	80237016	80238064	+	10
TCGA-G3-AAV1-01A-11R-A38B-07	gi|21326584|ref|NC_003977.1|	1495	2543	-	12	59709712	59710760	+	152
TCGA-G3-AAV1-01A-11R-A38B-07	gi|21326584|ref|NC_003977.1|	1	904	+	6	129962496	129963544	+	8
TCGA-QA-A7B7-01A-11R-A32O-07	gi|21326584|ref|NC_003977.1|	1184	2280	+	9	132117848	132118896	+	330
TCGA-RC-A7S9-01A-11R-A33R-07	gi|21326584|ref|NC_003977.1|	1176	2272	+	11	42532195	42533243	+	90
TCGA-RC-A7SB-01A-21R-A352-07	gi|310698439|ref|NC_001526.2|	2951	4047	+	8	128469682	128470730	+	5
TCGA-RC-A7SB-01A-21R-A352-07	gi|310698439|ref|NC_001526.2|	200	1296	+	1	9910202	9911250	+	6
TCGA-RC-A7SB-01A-21R-A352-07	gi|21326584|ref|NC_003977.1|	1160	2256	+	5	1295733	1296781	+	2843
TCGA-UB-A7MC-01A-11R-A33R-07	gi|21326584|ref|NC_003977.1|	1170	2266	+	11	69467075	69468123	+	1787
TCGA-UB-A7MC-01A-11R-A33R-07	gi|21326584|ref|NC_003977.1|	1	1049	-	11	69466233	69467281	+	611
TCGA-UB-A7MC-01A-11R-A33R-07	gi|21326584|ref|NC_003977.1|	1170	2266	+	11	69466478	69467526	+	510
TCGA-UB-A7ME-01A-11R-A33J-07	gi|21326584|ref|NC_003977.1|	1154	2250	+	19	36212883	36213931	+	10
